# Supplementary material for: Proteomic Profiling Reveals Novel Molecular Insights into Dysregulated Proteins in Established Cases of Rheumatoid Arthritis
Source: Proteomes. 2025 Jul 4;13(3):32. doi: 10.3390/proteomes13030032 (PMC12286002; doi:10.3390/proteomes13030032)
Supplement: Supplementary file 1 [file proteomes-13-00032-s001.zip › RA spot details Aug_unsupervised.csv]

	Patient 1	Patient 2	Patient 3	Patient 4	Patient 5	Patient 6	Patient 7	Patient 8	Patient 9	Patient 10	Patient 11	Patient 12	Patient 13	Patient 14	Patient 15	Patient 16	Patient 17	Patient 18	Patient 19	Patient 20	Patient 21	Patient 22	Patient 23	Patient 24
	RA	RA	RA	RA	RA	RA	RA	RA	RA	RA	RA	RA	Control	Control	Control	Control	Control	Control	Control	Control	Control	Control	Control	Control
1	0.264	3.360	1.210	1.630	0.355	0.643	1.350	1.340	1.400	1.402880542	1.351273238	1.211074757	0.172	0.797	5.580	0.852	2.797332397	1.050	0.751	5.340	5.170	3.252113629	0.797332397	1.053553014
2	0.550	1.830	1.020	1.520	1.340	0.960	1.660	1.360	0.925	0.924845239	0.964426564	1.022624309	0.330	0.859	1.710	1.190	0.859345902	0.517	1.270	3.580	2.930	1.193473708	0.859345902	0.517435671
3	0.416	1.100	1.010	1.840	0.809	0.897	1.480	1.090	1.050	1.04621724	1.384801699	1.011209138	0.647	0.987	1.270	1.150	0.987386801	1.110	1.240	3.770	2.970	1.151272123	0.987386801	1.109865661
4	0.312	1.910	1.280	1.550	0.580	1.480	1.550	1.250	1.000	0.999867168	1.546275345	1.280517855	0.212	0.945	2.490	0.916	0.945231264	0.939	0.911	2.260	2.520	0.916031203	0.945231264	0.939230132
5	0.764	0.951	1.030	1.870	1.670	0.769	1.830	1.970	1.580	1.576593519	1.631556496	1.028575798	0.604	0.849	1.360	1.350	0.848589316	0.428	1.120	3.980	4.000	1.346778948	0.848589316	0.428027865
6	0.411	0.939	1.310	1.790	0.540	0.864	1.510	1.480	1.080	1.082128551	1.005409126	1.308863985	0.303	0.993	2.370	1.140	0.992547112	0.338	1.320	4.580	3.120	1.135448661	0.992547112	0.33800686
7	0.295	1.740	1.270	2.170	2.030	1.030	4.910	1.980	1.430	1.426875051	2.912441838	1.271499748	0.420	1.030	2.970	1.120	1.033192558	0.627	0.853	3.090	3.240	1.117386684	1.033192558	0.627353046
8	2.090	5.860	0.929	7.550	1.200	3.559	1.930	0.141	1.730	1.725766237	3.93019668	0.929178853	3.850	2.000	7.460	0.485	1.999643766	0.760	0.353	14.100	4.140	0.484705002	1.999643766	0.759904578
9	2.290	12.200	0.648	4.410	0.421	2.060	3.600	0.478	0.506	0.506082602	3.598727622	0.648218159	0.350	0.422	9.210	0.890	0.421544338	0.718	0.566	8.100	11.100	0.890498347	0.421544338	0.718383707
10	0.282	1.580	1.040	1.770	0.557	1.570	1.620	1.160	1.060	1.064665526	1.6247228	1.036070109	0.759	0.935	2.850	0.820	0.93515343	1.730	0.707	3.150	4.240	0.820287394	0.93515343	1.73286231
11	0.259	2.800	0.804	2.610	0.346	3.100	2.660	1.470	1.860	1.855486604	2.659263833	0.804303434	0.190	0.724	6.040	0.849	0.724094052	1.370	0.841	5.420	5.770	0.849295225	0.724094052	1.372242178
12	0.438	0.791	1.660	0.864	1.800	1.090	1.840	1.560	1.090	1.087283056	1.844445197	1.661374962	0.273	0.836	3.450	0.875	0.836164791	0.519	1.240	3.440	2.240	0.875246182	0.836164791	0.51911177
13	0.454	1.340	1.340	0.925	1.310	1.190	1.680	0.930	0.999	0.999295405	1.678683787	1.335810446	0.268	0.804	1.780	0.902	0.804106688	0.854	1.170	2.240	1.740	0.901716371	0.804106688	0.853575113
14	0.432	1.530	1.530	1.450	0.927	0.893	1.620	1.210	1.080	1.078675972	1.616854968	1.529298312	0.519	0.946	1.970	1.070	0.945710557	0.710	1.340	2.990	1.640	1.065356002	0.945710557	0.710463188
15	3.610	3.170	0.464	16.000	1.290	0.601	5.260	0.446	9.740	2.607759127	0.463789789	5.262401023	3.400	4.300	2.270	1.100	4.303010095	0.466	3.910	60.500	8.940	1.104993505	4.303010095	0.465595092
16	0.261	2.800	0.572	3.260	0.340	1.840	2.310	0.500	0.521	0.521251128	2.310139746	0.572349982	0.189	0.859	3.650	0.541	0.859360127	2.360	0.483	5.960	6.220	0.540849017	0.859360127	2.363812522
17	0.282	1.860	0.780	2.070	0.217	1.460	1.570	0.931	1.020	1.018080948	1.566035268	0.780139412	0.214	1.040	2.030	0.749	1.043085223	1.220	0.574	3.450	4.000	0.74908221	1.043085223	1.219530959
18	0.321	2.110	0.796	1.340	0.558	1.190	1.550	1.240	1.550	1.545765802	1.554959823	0.796316848	0.210	0.636	4.430	0.854	0.636479495	1.380	1.000	3.100	3.360	0.854282711	0.636479495	1.38446803
19	1.282	2.020	0.769	1.190	0.708	1.180	1.830	1.420	1.860	0.282481986	0.769495374	1.832357896	0.221	0.694	8.930	0.616	0.694273669	0.604	0.878	4.580	5.400	0.616303672	0.694273669	0.603534791
20	0.652	1.360	1.310	1.150	0.731	0.685	1.210	1.300	1.370	0.651743266	1.314243266	1.213204163	0.584	1.200	2.140	1.010	1.199261578	0.502	1.060	2.400	2.380	1.009838539	1.199261578	0.501985336
21	0.653	1.260	0.654	1.530	1.680	0.602	1.800	0.798	0.675	0.652843986	0.653915907	1.796045158	0.579	1.080	2.360	1.430	1.082542224	0.207	1.260	0.855	0.801	1.433638242	1.082542224	0.20711637
22	3.080	1.670	1.190	1.450	1.800	1.190	2.210	2.410	1.350	1.348284525	2.20946127	1.190010961	4.050	1.060	1.930	1.480	1.056210196	0.586	1.350	2.320	3.090	1.479090087	1.056210196	0.586210075
23	0.365	1.850	1.330	1.880	2.030	1.090	1.960	2.140	1.450	0.364871406	1.325765182	1.960109684	1.210	1.080	2.730	1.300	1.081921754	0.667	1.300	2.710	4.070	1.299518782	1.081921754	0.667429418
24	0.307	4.840	0.751	2.100	0.496	1.440	1.860	1.430	2.140	0.306644443	0.750633816	1.860436029	0.193	0.728	7.480	0.789	0.728108859	0.515	0.811	5.490	6.200	0.789081917	0.728108859	0.515260792
25	0.293	2.290	0.702	2.510	0.852	2.560	2.160	1.860	2.050	2.046823522	2.157384905	0.702260474	0.200	0.713	10.200	1.120	0.712807183	1.400	0.942	3.320	3.590	1.123613847	0.712807183	1.402888832
26	0.591	1.620	1.330	1.280	0.701	0.737	1.250	1.480	1.460	0.591178366	1.32558877	1.245589664	0.942	1.130	2.300	1.080	1.128029588	0.413	1.040	2.580	2.220	1.075012891	1.128029588	0.413095986
27	0.613	1.530	1.180	1.330	2.070	0.841	1.240	1.240	1.210	0.612763993	1.177191078	1.239950258	0.924	1.080	1.660	1.190	1.075475254	0.323	1.150	2.600	1.940	1.193345342	1.075475254	0.322534419
28	1.460	1.690	1.260	2.140	1.790	1.420	2.280	1.910	1.580	1.463217632	2.278999492	1.255451768	0.810	1.070	2.680	1.050	1.071501112	0.477	0.980	2.340	4.210	1.046401403	1.071501112	0.477415466
29	8.600	7.350	30.700	8.990	0.543	6.400	16.000	0.791	2.380	8.595922391	9.70970761	15.99745925	28.000	25.000	25.000	10.400	8.024922955	24.000	7.540	4.640	20.300	10.37899762	5.024922955	12
30	0.295	2.040	1.280	1.720	0.372	1.180	1.440	2.250	1.780	1.78259004	1.439236352	1.283610023	0.194	0.721	5.560	0.903	0.721145901	1.000	1.130	3.130	4.840	0.903174758	0.721145901	1.001144127
31	0.326	2.850	1.080	2.590	0.260	0.841	2.540	1.790	1.960	1.959291476	2.540881351	1.082863068	0.196	0.809	5.030	0.902	0.808994493	0.512	0.906	3.100	3.800	0.902098225	0.808994493	0.511958655
32	0.388	2.380	1.240	1.250	0.505	2.850	1.320	1.390	0.927	0.387557253	1.238133458	1.319264857	0.417	0.881	1.380	0.704	0.880670619	1.670	0.984	2.360	2.170	0.704036828	0.880670619	1.673947373
33	0.981	2.010	1.210	1.520	0.415	4.720	1.250	1.420	1.220	0.980709294	1.210677125	1.249466629	0.793	0.915	1.580	0.856	0.915390988	2.890	0.827	2.040	2.410	0.855705126	0.915390988	2.886148589
34	0.473	1.740	1.310	1.430	1.230	2.780	1.370	1.160	1.300	1.304932178	1.313236312	1.372900572	0.619	1.050	2.330	1.260	1.047166118	2.130	1.200	3.130	2.350	1.256476408	1.047166118	2.128358256
35	0.381	1.740	1.390	1.300	1.400	0.963	1.170	1.310	1.340	1.338346301	1.166361571	1.742407982	0.444	1.050	2.750	1.230	1.050423707	0.873	1.040	2.930	2.300	1.040746014	2.925954583	2.297870292
36	0.802	1.810	1.240	1.390	1.230	1.420	1.120	1.400	1.430	1.431154832	1.119148803	1.810564474	0.965	1.100	2.560	1.230	1.095614345	0.731	1.010	2.630	2.270	1.006014548	2.625956148	2.270811319
37	0.365	1.590	1.210	1.610	3.410	0.802	1.530	1.080	1.140	1.137717434	1.531936996	1.591718646	0.450	1.150	1.510	1.400	1.14585806	0.354	1.240	2.070	2.020	1.236570342	2.06856343	2.016477821
38	0.470	1.440	1.030	1.480	1.980	0.611	1.520	1.100	1.270	1.272743224	1.517092408	1.436056973	0.552	1.170	1.240	1.150	1.174240783	0.439	0.924	2.730	2.100	0.923991177	2.726706811	2.099245959
39	5.230	4.150	0.667	2.430	1.120	0.725	2.860	1.090	0.969	0.968533548	2.861990005	4.152980736	3.930	1.400	0.292	1.960	1.401322748	0.813	1.810	2.750	8.950	1.806209848	2.753801472	8.950694506
40	0.327	1.610	0.698	1.480	1.110	1.620	1.540	1.540	1.830	0.327054372	1.698106505	1.53682609	0.155	0.651	12.100	0.664	0.650634135	1.140	0.891	3.430	4.400	0.663927581	0.650634135	1.141047601
41	0.302	3.290	0.999	2.130	0.751	2.760	1.730	2.140	1.720	0.302271996	0.99875201	1.730347325	0.212	0.894	8.950	0.849	0.894412327	2.250	1.120	3.970	4.810	0.849426737	0.894412327	2.253030181
42	0.377	2.330	1.100	2.860	0.404	1.830	3.140	1.630	1.660	0.377433666	1.097786634	3.138830683	0.203	1.000	5.010	0.940	1.004295247	1.120	0.853	3.080	3.670	0.939788381	1.004295247	1.116876838
43	0.268	3.280	1.110	1.050	2.810	1.950	2.680	1.540	1.490	1.49456093	2.677363223	0.277849872	0.182	1.040	4.220	0.477	1.04190992	0.498	0.916	2.710	3.150	0.916288258	2.706016637	3.152564841
44	0.291	2.020	1.150	1.430	2.760	4.460	1.880	1.800	1.770	1.774606443	1.878932867	2.148196932	0.191	0.839	5.050	1.490	0.839247437	1.850	1.390	3.190	3.360	1.489631141	0.839247437	1.852853756
45	0.308	2.680	1.240	2.840	3.670	4.320	3.070	1.400	1.740	0.307715926	1.238170378	5.068246161	0.183	0.909	5.810	1.030	0.908623558	2.220	0.967	3.520	2.290	1.02749396	0.908623558	2.221493014
46	0.312	2.250	1.250	2.990	0.848	2.850	3.360	1.430	1.950	1.951223461	3.364047321	1.248524682	0.185	0.913	4.340	1.060	0.91278168	1.340	0.839	3.410	2.240	0.838663584	3.407330884	2.242050555
47	0.367	2.700	1.260	4.890	0.590	3.250	5.170	1.430	1.800	1.80027855	5.174369725	2.698743375	0.227	0.962	4.870	0.979	0.961904277	1.580	0.837	3.470	1.970	0.837147222	3.470096691	1.969240958
48	0.249	1.820	1.190	1.350	0.874	2.550	1.200	1.320	1.470	1.471842026	1.185260003	1.203073795	0.202	0.937	1.770	0.910	0.937045093	1.040	0.870	1.900	2.510	0.909532027	0.937045093	1.039649671
49	0.470	1.290	1.250	1.870	1.610	1.520	1.610	0.968	1.580	1.515007096	0.967944691	1.865946983	0.362	0.961	1.320	0.931	0.96136465	0.678	0.982	1.210	1.010	0.981998958	1.209950637	1.011656803
50	0.513	1.660	1.270	2.430	1.570	1.330	1.830	1.080	2.980	1.328087879	1.080922215	2.42877495	0.408	1.330	0.845	1.110	1.332841605	1.070	1.020	1.090	2.240	1.017870126	1.08732211	2.242491574
51	2.620	29.000	12.800	1.120	2.520	7.940	34.700	0.929	3.760	13.75612138	4.72939714	10.98542806	1.080	9.980	16.300	8.330	9.975551532	9.610	6.940	3.150	11.200	6.939419469	3.154037517	11.21523565
52	0.286	1.340	0.810	2.620	1.150	0.743	3.270	2.210	2.140	0.742914375	2.206010442	2.620336927	0.190	0.676	12.900	0.928	0.676090999	0.285	1.250	3.340	4.170	1.251195401	3.336335825	4.165062025
53	0.358	2.510	1.260	3.290	0.746	0.729	3.430	1.290	1.760	0.729187736	1.288846524	3.293522935	0.175	1.040	2.980	0.976	1.041599061	0.433	0.797	2.340	2.180	0.797388598	2.340305087	2.184246143
54	0.282	2.600	1.190	3.410	1.170	1.210	4.110	1.290	1.660	1.206813203	1.291249121	3.40773569	0.421	0.982	2.270	0.825	0.981562526	0.775	0.789	2.200	2.210	0.789231208	2.19714065	2.214332733
55	1.390	16.800	0.161	7.510	0.430	4.690	6.050	0.360	1.070	1.073047029	6.049524832	0.160892863	1.600	6.210	0.655	2.200	6.206258719	2.990	3.300	7.170	3.520	2.197396767	6.206258719	2.986720534
56	6.450	8.960	0.051	1.990	0.809	0.571	25.300	0.341	2.410	0.571439371	9.340512606	5.989767767	2.040	2.110	0.294	10.600	2.110039116	2.270	11.100	10.700	0.527	11.08389254	10.69487724	0.527473237
57	0.295	2.300	1.230	2.070	0.766	2.500	2.110	1.760	1.870	1.867478561	2.108829994	1.228555309	0.211	0.942	4.470	1.370	0.941773877	1.210	1.150	2.990	4.270	1.367281409	0.941773877	1.211457877
58	0.348	2.510	1.160	4.740	1.450	4.440	2.070	1.410	1.820	4.438251102	1.40616546	4.74186264	0.191	1.080	2.560	1.220	1.076733953	0.952	0.799	3.200	2.900	0.798718652	3.19754911	2.899840053
59	1.820	1.550	2.590	1.480	1.940	1.100	1.890	0.991	1.910	1.906319058	1.885293987	1.553270644	2.220	1.140	1.500	1.090	1.135743786	0.896	1.080	2.650	2.560	1.081969449	2.654735426	2.556224204
60	0.289	2.960	0.813	1.330	1.640	2.280	4.400	0.890	1.420	1.417093619	0.396686909	2.96112734	1.140	1.360	7.030	1.000	1.360898453	3.390	1.260	3.430	3.100	1.261613803	3.429455365	3.097217725
61	7.060	2.160	1.730	7.480	2.020	0.647	15.200	0.867	8.210	0.646678159	0.867489087	7.484221311	18.400	0.647	3.410	0.919	0.646508787	0.663	6.000	10.900	0.723	6.002917151	10.85846813	0.723349585
62	0.473	3.060	0.654	3.560	1.690	0.952	4.820	0.947	1.430	1.43215565	4.82093223	0.055462993	0.915	0.961	0.512	1.320	0.961320973	1.760	0.949	2.370	3.110	0.949132019	2.374558117	3.11311862
63	6.340	1.850	0.284	3.850	2.400	1.200	7.340	1.310	0.774	0.774420564	7.33873128	1.85374645	10.400	1.380	5.830	1.110	1.384041788	0.951	1.270	0.975	0.622	1.274786601	0.975240367	0.622378564
64	0.410	16.200	0.639	6.870	0.586	1.430	6.810	1.040	0.984	0.40978611	0.63894834	6.808215008	1.070	0.858	10.500	1.080	0.858490508	0.852	0.857	3.210	11.600	1.077128569	0.858490508	0.851667747
65	8.590	2.460	0.401	3.890	2.200	1.670	2.420	1.040	0.759	1.669107329	1.044954453	3.893932543	5.320	1.250	3.600	0.937	1.253316235	0.888	0.955	0.957	1.170	0.955398267	0.957266148	1.172483299
66	3.010	1.120	0.818	3.450	2.170	0.842	4.970	0.818	0.788	0.84168885	0.817541722	3.447656821	1.000	0.825	1.220	1.670	0.82502249	1.170	2.180	0.694	1.160	2.175930878	0.693909523	1.163025368
67	3.390	30.300	52.600	5.340	0.704	1.120	40.800	1.380	4.130	1.121856504	1.376228457	5.341033144	4.070	17.100	91.100	6.830	17.05585779	1.080	4.910	2.650	1.010	4.910549446	2.650451962	1.005942479
68	6.160	18.000	0.044	1.680	0.455	0.544	24.400	0.199	1.570	0.543871907	0.199482597	1.679881317	2.430	8.330	0.362	15.800	8.334622141	2.770	11.000	14.700	0.315	11.03636034	14.70619908	0.315248952
69	13.900	7.320	13.902	10.480	1.610	19.220	9.200	6.297	1.210	1.475095938	18.90235217	12.32222018	1.870	0.811	10.970	6.780	0.811462057	1.390	5.800	4.820	0.410	0.295572	10.816745	0.410415109
70	7.350	2.030	0.354	4.880	1.810	1.590	13.500	2.100	1.170	7.348530655	0.354031462	13.47757387	9.250	1.550	5.930	1.130	1.55021499	1.290	1.670	2.140	1.840	4.133542649	3.55021499	3.285201826
71	3.810	2.410	0.939	10.600	2.010	0.604	2.450	1.610	1.620	0.604221585	1.607746967	10.63033817	6.450	1.720	1.470	1.870	1.724685158	0.383	1.870	0.645	0.640	1.870046786	0.644774223	1.640188907
72	1.050	1.190	2.710	3.810	2.920	1.160	14.500	0.296	3.190	1.045627001	2.707226957	14.53882603	2.560	0.534	10.100	0.591	0.533927728	0.693	1.740	11.000	2.430	0.591107322	0.533927728	2.693223792
73	0.368	17.400	0.479	5.930	1.180	1.600	5.590	0.460	0.267	5.926132663	0.478967988	17.42753379	0.765	0.535	2.280	0.944	0.53459109	0.824	0.881	1.500	0.541	0.881499229	1.502739597	0.541076558
74	0.549	1.280	1.080	1.650	1.010	0.830	2.150	0.734	1.390	1.652574517	1.078287643	1.276522475	0.204	0.999	1.750	1.050	0.999011307	0.497	0.975	0.336	0.610	0.975057286	0.335621739	2.60992371
75	3.850	1.990	0.783	4.200	2.080	2.120	3.070	10.400	0.254	2.119650715	10.39191219	4.197283095	4.600	1.120	2.070	1.400	1.117689471	1.260	2.050	1.540	1.380	2.048398501	1.544631575	1.377086444
76	0.402	7.750	3.430	5.280	0.880	0.636	9.150	2.460	2.180	5.283226523	3.433958492	7.75080024	0.257	6.800	14.400	4.380	6.801009831	4.350	3.240	1.500	2.850	3.235944602	1.496625686	2.847479984
77	0.827	29.100	18.700	1.420	0.641	2.380	54.900	0.764	3.200	1.423360954	18.67397562	29.12852303	5.980	16.300	30.300	6.610	16.29417722	0.885	5.800	1.070	0.375	5.804458664	1.067906597	0.375133656
78	1.040	0.962	1.360	2.140	0.888	1.310	2.090	1.100	1.420	2.138769701	1.360804895	0.962431328	0.050	0.854	1.450	1.380	0.854191858	0.366	1.350	0.653	1.380	1.352619503	0.653142887	1.379157426
79	0.492	1.230	1.220	1.500	1.540	1.270	1.250	1.040	1.180	1.504416195	1.220403206	1.22744743	0.445	1.290	1.540	1.580	1.292150317	1.160	1.320	0.706	0.555	1.319353082	0.706365433	0.555015511
80	1.340	20.400	45.100	3.570	0.769	1.900	28.500	0.987	3.770	3.56761018	10.10498834	20.3627764	4.090	7.140	74.500	7.670	7.135501065	2.130	5.870	0.663	1.560	5.867848561	0.663476722	1.56291194
81	3.600	12.200	0.048	4.420	0.877	1.420	52.600	0.144	0.877	4.421698499	0.047474782	12.18121625	5.350	5.320	0.914	7.800	5.319912461	1.910	6.530	0.470	0.768	6.527288718	0.470496665	0.767561709
82	2.650	2.090	1.640	12.600	2.090	0.819	2.430	1.610	1.670	12.60404138	1.636455023	2.092974644	6.240	1.030	5.050	1.710	1.03198102	0.139	1.270	2.130	1.180	1.271333195	2.134202383	1.183601535
83	1.340	30.500	45.900	9.050	3.580	4.410	43.400	1.070	3.370	1.337194682	45.92695577	1.068404665	2.460	8.430	63.500	10.200	8.434822953	2.630	3.420	2.160	3.970	3.417914709	2.156705232	3.971731979
84	0.654	0.421	0.634	2.110	0.166	1.360	1.300	0.356	0.582	0.65432117	0.634320143	0.356078138	0.222	1.000	2.970	1.140	1.004989878	0.582	1.760	0.580	1.140	1.758926868	0.579688179	1.137319481
85	5.890	1.880	0.743	16.500	2.010	0.307	8.300	2.170	2.050	0.306983897	2.171778759	16.51507791	3.920	1.190	1.960	1.870	1.188578114	0.312	2.160	2.930	1.380	2.159779866	2.931788085	1.375037085
86	0.816	31.500	69.100	7.150	1.160	1.960	93.300	0.790	2.460	0.816330546	69.14769533	0.789834576	1.570	8.120	123.000	6.620	8.1154974	0.768	8.300	1.460	1.560	8.300781796	1.46360799	1.560717327
87	9.577	2.580	0.099	3.370	0.240	0.323	21.800	1.750	6.780	3.367441518	0.098995953	2.581408847	2.280	1.220	0.277	1.610	1.215149404	0.576	6.400	7.360	0.505	6.399295751	7.360387694	0.504895651
88	0.465	2.120	1.090	1.610	1.590	2.700	1.740	0.883	0.777	0.465444483	1.089656089	0.88292306	0.400	1.100	10.300	1.100	1.096686322	1.140	0.872	0.929	0.883	0.871549721	0.928715222	0.883216545
89	0.236	1.480	0.725	1.740	0.500	2.250	1.710	1.280	1.280	0.23550575	0.725119135	1.281025059	0.185	0.937	12.900	1.090	0.937158916	0.681	1.040	1.020	1.460	1.03677295	1.016349858	1.462786453
90	0.278	0.915	1.060	1.600	0.574	0.722	2.020	5.300	2.180	0.278464754	1.055604873	5.299533045	0.074	0.979	1.530	1.410	0.979207116	0.553	2.360	0.901	0.825	2.361889066	0.901035798	0.825248355
91	0.725	18.600	28.600	11.200	0.810	2.280	54.900	1.680	2.850	2.851961035	28.5702044	1.680186397	0.825	8.940	52.900	5.570	8.938018631	0.763	5.580	3.250	2.320	5.582577863	3.252157285	2.318636184
92	2.600	2.380	0.863	3.330	0.491	1.240	36.900	3.140	3.290	3.325568649	0.863409568	2.383759053	2.230	1.030	1.860	4.870	1.033458404	0.750	12.800	9.470	1.200	12.78254612	9.467779525	1.200849831
93	0.388	2.000	0.913	6.390	1.540	0.840	7.320	1.710	1.430	1.999877748	6.387193285	1.705343213	0.245	1.180	3.180	2.260	1.175714999	0.529	1.480	2.200	1.020	0.244686609	1.175714999	3.182990339
94	4.110	7.850	1.130	31.600	1.690	1.050	10.400	0.910	1.610	4.111025825	1.12706617	0.910459533	3.840	4.560	0.483	2.920	4.55778917	0.442	1.550	1.040	0.750	1.550846795	1.041333946	0.75048969
95	0.495	16.300	21.800	21.600	0.999	2.920	94.800	1.490	1.930	0.495331704	21.82202645	1.494044246	1.190	6.130	26.400	4.140	6.128190308	2.610	8.990	3.560	0.658	8.990070659	3.55991814	0.658087241
96	4.350	0.291	1.680	5.590	0.190	0.290	29.800	0.828	9.560	4.350104674	1.680681445	0.827720098	0.626	0.276	4.790	4.810	0.276426564	1.810	10.100	5.030	0.969	10.08796292	5.026455475	0.969030496
97	1.060	0.832	5.130	8.270	3.830	0.972	10.200	5.370	9.940	0.831610088	8.268991029	5.370116699	0.713	1.280	10.800	0.780	1.283465219	0.679	4.500	2.080	3.580	0.713098846	1.283465219	10.75751186
98	2.850	1.790	1.430	21.500	1.100	4.130	7.900	5.080	1.700	21.47201502	1.429634852	1.793386856	2.150	2.200	3.240	1.640	2.198592148	1.760	1.980	2.310	3.670	1.975724831	2.311896527	3.670203004
99	0.628	9.650	15.200	26.400	0.452	3.790	29.200	0.897	2.710	0.628438246	15.21140689	0.897079486	0.700	3.970	24.200	5.160	3.972302419	2.240	6.370	4.210	0.333	6.372165609	4.211181825	0.332738184
100	1.180	0.901	0.265	12.300	2.920	1.250	18.700	1.720	3.640	0.900979874	12.31200467	1.72264217	0.351	0.833	1.770	0.445	0.83284718	0.688	0.855	3.670	2.830	0.350850268	0.83284718	1.774261086
101	0.736	1.330	1.250	1.050	1.090	1.620	0.996	0.721	0.754	1.331842742	1.054835747	0.721386101	1.050	0.758	1.140	0.916	0.757995724	0.641	0.999	0.601	0.397	1.045186718	0.757995724	1.144831869
102	0.759	12.000	1.500	6.670	0.886	3.080	6.280	1.120	2.610	6.668057509	1.502671033	11.95064394	0.697	8.020	4.380	3.780	8.020596372	1.950	1.840	1.870	2.380	1.842862145	1.873403976	2.379648394
103	0.625	8.880	3.360	4.020	0.855	3.730	5.300	1.450	1.400	0.624654501	3.359168277	1.446771263	0.623	8.900	4.380	3.230	8.902308984	1.380	1.770	1.250	4.220	1.772486877	1.246957369	4.22451152
104	0.519	13.000	17.300	23.300	1.010	1.320	17.000	1.950	2.740	12.98948576	23.30385454	1.953240358	0.865	10.600	31.600	4.080	10.59300602	2.200	3.920	3.530	1.340	3.917108663	3.525569722	1.335546093
105	0.272	3.740	0.986	1.260	1.220	1.140	1.550	0.559	0.640	3.743248106	1.259462802	0.558979806	0.199	0.761	3.500	0.590	0.761012529	0.853	0.919	0.379	0.376	0.919288193	0.379193511	0.376366598
106	0.284	1.490	1.290	0.926	1.290	0.840	2.220	0.756	0.494	0.284427325	1.294720915	0.755794992	0.383	1.090	2.320	0.813	1.090027039	1.450	1.340	0.588	0.343	1.337154491	0.588129392	0.342757894
107	0.570	8.990	16.500	21.200	0.515	1.360	15.300	1.710	2.240	8.992720908	21.16141353	1.708096682	0.590	13.300	29.400	4.300	13.32204308	2.230	3.050	0.672	3.780	0.589517202	13.32204308	29.44856793
108	0.268	2.470	0.868	2.060	1.060	0.566	1.330	1.760	1.150	0.268423458	0.86803616	1.756319656	0.196	0.797	1.040	1.420	0.797114752	1.570	0.680	1.100	0.815	0.679852241	1.10112793	0.81524866
109	0.275	3.010	0.916	1.480	1.310	4.420	1.480	1.700	0.962	0.274825248	0.915755724	1.70097199	0.190	0.726	5.440	0.819	0.725871104	2.460	0.666	0.778	0.385	0.665733367	0.777732272	0.385102727
110	0.273	2.170	0.857	1.640	1.180	0.906	2.390	0.461	0.445	0.273320878	0.856654331	0.46142201	0.200	0.802	8.870	0.754	0.802290148	0.744	0.758	0.265	0.222	0.757942817	0.264646865	0.221555236
111	0.422	0.899	0.831	2.100	1.150	0.944	3.850	0.461	0.347	0.899252436	2.100848719	0.460930038	0.252	0.718	2.370	0.651	0.717781002	0.358	0.672	0.140	0.306	0.671805495	0.140178069	0.306042166
112	0.264	1.160	0.859	3.360	1.110	0.702	3.610	0.587	1.200	0.264148364	0.858594972	0.586699169	0.216	0.730	2.110	0.771	0.730416201	0.640	0.858	0.553	0.421	0.857857163	0.552951916	0.420862484
113	0.278	0.843	0.752	3.840	0.992	0.432	3.040	1.340	1.230	0.843004954	3.839162989	1.340762016	0.207	0.844	1.510	1.060	0.844407627	0.279	1.020	0.716	0.524	1.015721403	0.716168835	0.523846158
114	0.257	0.830	0.879	3.140	1.070	1.210	2.980	1.440	1.570	0.256993102	0.87885867	1.439880326	0.192	0.959	1.850	1.170	0.959220928	0.403	1.050	0.514	0.401	1.048011565	0.513886174	0.401180198
115	0.251	0.831	1.090	2.490	1.070	2.050	2.510	1.400	0.958	0.250552894	1.086799093	1.396489969	0.214	0.898	2.200	0.964	0.897962229	1.260	1.070	0.783	0.801	1.068450204	0.782549992	0.8005019
116	0.387	2.110	1.040	0.951	1.080	3.660	1.060	1.090	0.885	0.387468326	1.040929912	3.659409618	0.380	1.030	0.746	0.916	1.032999232	1.420	1.060	0.526	0.713	0.379768331	1.032999232	0.746448901
117	1.430	1.650	1.180	3.870	0.918	3.160	5.510	0.492	0.979	1.42844909	1.178248572	0.491511988	0.714	1.540	1.010	0.967	1.540568671	2.390	1.080	0.779	0.603	1.075049627	0.77926382	0.603355552
118	4.070	2.100	1.090	4.370	1.670	1.200	10.000	2.090	1.090	4.06804789	1.08818891	10.02525205	5.840	1.410	8.630	0.980	1.409249343	1.760	1.080	2.120	1.640	0.980463577	1.409249343	1.758399727
119	0.154	12.500	28.300	11.000	0.267	0.810	3.510	3.250	2.590	0.154023847	28.31783172	0.810472421	0.200	7.430	23.300	3.480	7.433207401	1.320	6.040	2.840	2.350	0.199547193	7.433207401	23.34673359
120	0.461	2.150	19.100	17.300	0.503	1.050	10.200	0.901	2.280	0.461116117	19.13511713	1.052502997	0.569	3.500	34.400	4.000	3.500971031	2.280	2.250	0.996	1.690	0.568610427	3.500971031	34.39551823
121	0.466	6.740	10.400	46.300	8.700	1.120	16.900	4.130	1.210	6.744599104	46.33864373	4.131958107	0.946	11.400	30.000	4.310	11.39863521	1.320	3.410	4.370	0.695	0.945607933	11.39863521	30.01632152
122	0.275	0.689	1.070	2.980	0.978	1.030	3.290	1.970	1.190	0.688888133	2.980088687	1.966699292	0.210	0.620	2.320	0.872	0.620431681	0.612	0.757	0.920	0.537	0.756642525	0.919532544	0.537025375
123	0.256	1.080	1.200	1.250	1.050	2.050	1.380	0.871	1.000	1.080893911	1.253378501	0.871256263	0.210	0.912	2.060	0.802	0.911973646	0.638	0.771	0.631	0.508	0.210432961	0.911973646	2.055479419
124	0.265	1.260	1.210	1.530	1.150	2.160	1.770	1.700	1.680	1.256083945	1.528591159	1.698478567	0.211	1.020	2.410	0.840	1.023784946	1.100	1.070	0.901	1.060	0.211372426	1.023784946	2.413733083
125	0.262	1.400	1.230	1.630	1.170	1.850	2.320	1.010	1.110	1.398839279	1.629821128	1.009893304	0.205	1.050	1.480	1.010	1.054462688	1.010	1.090	0.711	0.612	0.204722301	1.054462688	1.477790843
126	0.275	2.000	1.170	3.830	1.150	0.815	4.390	1.600	1.340	0.274976714	1.165234529	1.602921327	0.198	1.020	1.070	1.070	1.024525137	0.678	0.876	1.070	0.776	0.875862765	1.073495894	0.776233411
127	0.732	1.450	1.410	1.300	1.300	0.614	1.150	1.250	1.450	1.445200799	1.303556331	1.248784674	1.870	1.100	1.150	1.250	1.100127685	0.415	0.992	0.852	0.917	1.87116883	1.100127685	1.149024559
128	0.475	0.623	11.900	54.200	5.920	1.850	16.100	6.160	2.930	0.622912781	54.16470854	6.160026689	0.897	0.433	25.100	6.710	0.433371062	2.150	3.950	0.968	1.170	0.897110748	0.433371062	25.07249809
129	0.482	0.759	1.280	1.350	1.100	0.627	1.560	1.240	1.110	0.759047593	1.345857639	1.239700199	0.307	0.973	0.864	1.080	0.972528012	0.326	1.080	0.542	0.532	0.307056343	0.972528012	0.863894348
130	0.566	0.894	1.300	0.756	1.230	0.779	0.942	0.680	1.250	0.566317838	1.301185165	0.778652169	0.439	1.050	0.851	1.060	1.050507256	0.309	1.010	0.303	0.267	0.438702787	1.050507256	0.85080499
131	0.848	1.100	0.913	8.200	1.650	1.340	9.780	2.350	0.670	1.097362198	8.202246456	2.346623734	1.020	1.220	17.700	0.591	1.21987337	0.984	0.848	1.310	0.426	1.017263093	1.21987337	17.66251729
132	0.589	0.985	10.800	15.100	1.680	1.650	11.100	2.500	2.530	0.588720355	10.77828411	2.50362986	0.899	2.110	18.900	6.310	2.105897149	1.730	3.270	0.890	1.680	3.274860333	0.889771773	1.680260022
133	0.541	0.577	13.400	9.470	0.218	1.250	8.290	6.820	3.140	0.57688453	9.469025236	6.817529476	0.678	0.499	22.600	7.550	0.498598353	0.998	3.690	1.460	3.490	0.677805548	0.498598353	22.62808424
134	0.547	0.804	1.260	1.050	1.280	0.898	1.290	1.250	1.380	0.546626707	1.258096439	0.898309769	0.493	0.775	1.210	1.370	0.775317124	0.388	1.420	0.292	0.493	1.373371392	0.775317124	0.387765095
135	0.751	0.500	16.100	6.100	1.610	1.210	14.400	2.890	6.040	0.500086828	6.100164535	2.887967751	0.757	0.571	31.600	2.510	0.571461413	0.720	9.090	1.840	2.290	0.757099022	0.571461413	31.57297889
136	0.362	0.970	1.170	0.834	0.778	2.120	2.050	1.020	0.839	0.361936276	0.833548179	0.777880451	0.268	1.470	0.971	0.950	1.465821393	0.833	0.884	0.671	0.465	0.950098877	1.465821393	0.833448293
137	0.340	4.550	5.060	3.340	2.560	1.970	17.000	3.030	4.650	0.340038274	3.342899244	2.561506371	0.032	5.850	16.900	2.340	5.847420863	1.490	2.500	3.470	2.410	2.338106061	5.847420863	1.494321741
138	0.384	1.890	1.270	2.820	1.420	2.580	2.590	0.975	0.847	1.893312489	2.82426834	0.974653817	0.332	1.100	0.801	1.080	1.100429027	2.180	0.954	0.540	0.379	0.953879571	0.53980763	0.378934158
139	0.454	1.250	1.110	1.720	1.230	1.630	1.680	1.090	0.937	1.248198292	1.719123425	1.092959206	0.252	1.100	3.610	1.110	1.101522474	0.626	1.000	0.969	0.727	0.251913224	1.101522474	3.609844467
140	0.509	1.100	1.140	1.920	1.200	1.670	1.540	0.818	0.882	1.100393563	1.141093334	1.674636649	0.305	1.140	2.180	1.350	1.140373686	0.846	1.080	0.869	0.582	0.304900452	1.140373686	2.182073376
141	0.498	1.130	1.250	1.520	1.180	1.780	1.750	0.889	1.140	1.134841517	1.516043321	0.889090545	0.246	1.060	1.500	1.100	1.061231352	1.360	1.060	0.903	0.696	0.24591085	1.061231352	1.501330239
142	1.160	1.610	6.030	6.500	2.320	1.150	13.200	1.830	6.640	1.159424741	6.031851029	1.830934678	0.669	1.560	11.300	0.742	1.560074977	0.643	2.590	4.070	2.020	2.588725372	4.066921882	2.020855987
143	0.437	7.340	0.620	2.230	0.589	0.318	2.420	0.205	0.185	5.335046693	2.225848902	0.204733758	0.536	0.912	1.100	1.700	0.91240407	1.040	1.430	1.130	0.617	1.425666167	1.134861508	0.616901303
144	0.358	2.260	1.250	1.030	1.330	2.180	1.570	1.350	1.570	2.261570749	1.027823394	1.353726667	0.300	1.120	0.695	1.240	1.123006467	0.815	1.180	0.649	0.737	0.299544035	1.123006467	0.694791013
145	0.723	0.921	0.859	0.947	1.140	3.080	0.577	1.230	1.330	0.858956328	0.921201246	1.331403313	0.596	1.010	1.110	1.410	1.013091193	0.839	1.040	0.728	0.575	1.407208269	1.013091193	0.839464528
146	0.491	0.798	1.090	0.882	0.539	2.360	1.020	1.320	1.580	0.490762713	1.092564908	2.35974845	0.412	0.895	0.441	0.677	0.895079872	0.801	0.856	0.277	0.797	0.412375732	0.895079872	0.441479368
147	0.510	1.140	1.360	1.550	1.210	1.190	1.240	0.968	1.270	1.139164073	1.553541509	0.968480121	0.398	1.130	0.962	1.210	1.127203637	0.723	1.130	0.668	0.605	0.397622312	1.127203637	0.961746164
148	0.393	1.980	1.190	0.906	1.200	3.480	1.190	1.010	1.010	1.982331754	0.90619344	1.005387291	0.272	1.060	0.626	1.100	1.063481443	0.876	1.070	0.682	1.010	0.271510147	1.063481443	0.626261027
149	0.404	0.772	1.240	1.750	1.280	2.660	1.490	0.958	1.200	0.404009431	1.23651773	2.659198169	0.276	1.020	1.510	1.110	1.020160255	1.200	1.110	0.576	0.688	1.107920151	1.020160255	1.203395466
150	0.436	0.771	1.260	1.470	0.914	1.160	1.370	0.930	1.730	0.43638262	1.262379194	1.157202125	0.300	0.983	1.580	1.280	0.983246948	0.574	1.230	0.666	1.140	1.277369622	0.983246948	0.573840672
151	0.388	1.170	1.050	1.470	1.190	2.100	1.680	0.783	0.606	1.166941408	1.474483149	0.782571729	0.273	1.080	4.420	1.120	1.075071524	1.020	1.030	1.170	1.230	0.272827836	1.075071524	4.418159647
152	0.204	0.982	1.360	1.620	1.230	0.994	1.440	1.080	1.080	0.982202323	1.624099507	1.075651727	0.393	0.931	0.873	1.370	0.931435138	0.440	1.100	0.576	0.500	0.393304784	0.931435138	0.873155013
153	0.495	1.030	1.270	1.380	1.210	0.962	1.390	0.834	1.040	1.028488283	1.382391877	0.834485753	0.291	1.110	0.699	1.170	1.10936097	0.355	1.020	0.454	0.556	0.291319246	1.10936097	0.699075463
154	0.677	1.310	1.420	2.920	1.510	1.610	3.610	1.380	1.120	1.124371889	3.608328245	1.307202127	0.473	0.793	1.980	1.120	0.792976836	1.550	0.924	2.070	2.140	0.924091899	2.065886771	2.144717806
155	3.790	43.600	1.920	3.280	0.766	1.450	11.200	8.860	3.580	1.916000082	23.63274534	3.580624307	2.400	27.200	17.800	4.330	27.22975796	1.020	14.400	9.910	3.860	4.330469879	27.22975796	1.0207405
156	1.110	10.600	2.660	4.810	1.830	1.090	23.700	1.020	3.470	2.659629484	10.64643183	3.469371546	8.180	7.000	8.070	2.760	6.999260565	2.200	2.490	1.200	2.780	6.999260565	8.071008761	8.184192871
157	0.355	8.770	0.644	4.960	0.589	0.908	4.300	0.664	0.318	0.354726431	1.643561117	0.663522786	0.422	0.731	1.170	0.660	0.731364339	0.518	0.611	0.669	0.776	0.611025289	0.669287145	0.776331132
158	0.422	1.510	1.950	0.887	0.814	0.479	0.726	0.827	0.612	1.951799565	1.507150885	0.612093636	0.192	1.230	2.050	0.738	0.38387389	0.285	1.190	1.020	0.715	1.229684684	2.046592379	0.191953859
159	0.474	0.787	1.170	1.410	1.230	1.240	1.380	1.020	0.726	0.786546851	1.406271798	1.016648951	0.397	0.954	0.501	0.896	0.953596029	0.702	0.974	0.428	0.464	0.974181338	0.428171035	0.463762064
160	0.563	0.983	1.220	1.590	1.010	2.160	1.320	1.110	0.944	0.983220581	1.594069612	1.109971203	0.432	0.903	2.150	1.090	0.902554344	1.070	0.977	0.505	0.482	0.431700787	0.902554344	2.15315509
161	0.438	1.110	1.190	1.630	1.030	2.930	1.580	0.859	0.955	1.106116426	1.625755028	2.933751343	0.359	1.050	2.710	1.170	1.045344719	0.925	1.100	0.610	0.590	0.358712049	1.045344719	2.714318402
162	0.348	1.230	1.240	1.520	1.060	3.320	1.420	1.040	0.914	1.234964835	1.243213507	3.315317465	0.233	1.040	2.660	1.080	1.04049522	1.450	0.923	0.687	0.567	0.23345414	1.04049522	2.660011653
163	0.414	0.673	1.190	1.540	0.664	3.680	1.580	1.040	1.230	0.413892723	1.190570114	3.679141696	0.270	1.000	1.690	1.180	1.003139657	1.320	1.070	0.542	0.612	0.270057289	1.003139657	1.692413678
164	0.432	1.050	1.130	1.800	0.561	2.190	1.500	1.210	1.660	0.431963587	1.127432723	2.185616961	0.267	1.080	1.800	1.250	1.078152321	0.946	1.010	0.772	0.704	0.266778212	1.078152321	1.803788091
165	0.392	0.858	1.180	1.440	0.900	2.020	1.450	0.919	1.330	0.391929883	1.176579227	2.015359876	0.256	0.998	3.100	1.120	0.998413284	0.878	0.960	0.455	0.937	0.256371483	0.998413284	3.100660183
166	0.360	2.770	0.900	3.080	0.224	0.973	4.190	1.020	1.330	0.360296424	0.900447287	0.973299857	0.285	0.931	0.798	0.606	0.931005445	0.387	0.603	1.440	0.861	0.285050915	0.931005445	0.797545687
167	0.342	4.470	0.990	3.320	0.657	1.740	3.290	0.877	0.907	4.472214249	0.321138753	0.876885652	0.271	0.888	0.660	0.685	0.888267108	0.987	0.555	0.760	0.774	0.270835519	0.888267108	0.659847917
168	0.325	1.180	0.968	1.430	0.769	1.350	1.830	0.818	0.804	0.325467759	0.967642473	1.348086509	0.258	1.050	0.661	0.785	1.049460733	0.582	0.759	0.567	0.637	0.257581651	1.049460733	0.660958686
169	0.303	0.651	0.815	3.110	2.090	0.857	0.555	1.460	0.712	0.815195733	0.65110102	0.711791883	0.184	1.170	1.510	0.708	7.005854936	0.293	1.090	0.630	0.467	1.168996144	1.510106998	0.183664644
170	0.596	0.734	1.250	1.130	0.685	3.530	0.881	0.899	0.679	0.595786871	1.253292073	3.533680863	0.423	0.990	0.591	1.120	0.990349752	0.898	0.958	0.481	0.540	0.422754045	0.990349752	0.591072555
171	1.020	0.676	1.990	0.841	0.965	0.678	0.854	1.420	0.894	0.675889475	0.964748742	0.678059041	1.110	1.050	1.500	0.943	0.699909358	0.458	0.881	1.110	0.378	1.054364755	1.498026142	1.11044726
172	0.411	1.570	1.220	0.724	1.090	0.878	0.858	0.910	0.778	1.566030832	1.089865205	0.877992064	0.699	0.977	0.760	1.040	0.841173299	0.325	0.999	0.365	0.224	0.976870483	0.76039334	0.698817222
173	1.130	0.573	0.853	0.706	1.480	2.870	1.360	1.070	1.120	0.573444412	1.483811681	2.865688873	1.640	0.672	0.896	1.030	0.723790335	1.070	1.410	0.720	0.786	0.672325232	0.895774893	1.640319564
174	0.479	2.760	1.540	4.260	0.931	1.300	12.500	1.780	2.240	2.240147942	1.544309258	1.783993868	0.263	2.340	10.500	2.760	2.338621973	0.820	1.180	1.360	1.280	1.177635698	1.359496173	1.281325294
175	0.422	15.200	2.490	5.440	0.791	0.194	10.400	3.560	4.860	4.86024172	2.489235002	3.558856659	0.252	11.800	13.300	4.110	11.84276662	0.101	4.210	3.390	3.960	4.206510298	3.38772662	3.961488957
176	1.040	1.150	0.558	7.610	2.530	1.460	9.850	1.520	1.290	1.152024802	7.608377298	1.521667251	0.243	0.687	3.790	0.600	0.686870031	0.509	0.700	1.480	1.700	0.24325085	0.686870031	3.78975361
177	0.331	1.120	1.240	0.919	0.973	3.560	2.060	0.683	0.785	1.241759758	1.118630876	0.784556549	0.225	0.913	0.621	0.493	0.912531965	1.120	0.981	0.390	0.563	0.492523499	0.912531965	1.115388802
178	0.517	0.830	1.220	1.050	0.830	1.480	1.200	1.310	0.942	0.516698158	1.220817641	1.47892242	0.448	0.940	0.473	0.884	0.939884624	0.610	0.920	0.479	0.474	0.448281363	0.939884624	0.473341128
179	0.568	0.656	1.060	1.070	0.754	2.490	1.220	1.310	1.740	0.5679483	1.060519324	2.485593228	0.477	0.902	0.462	0.940	0.902118646	0.920	1.020	0.659	0.409	0.47661068	0.902118646	0.461674278
180	0.536	0.715	1.230	1.130	1.040	1.750	1.360	0.968	1.010	0.714500276	1.134947487	0.967746561	0.480	0.921	0.515	1.090	0.921311104	0.787	1.100	0.481	0.474	0.480336209	0.921311104	0.515447274
181	0.528	0.715	1.290	1.510	1.090	1.620	1.570	0.901	1.060	0.714940166	1.510506857	0.900738434	0.451	0.993	0.543	1.010	0.992553999	1.070	1.040	0.442	0.477	0.450719981	0.992553999	0.543477727
182	0.539	0.923	1.250	1.400	1.080	1.820	1.280	0.998	0.663	0.923240857	1.400191923	0.997676624	0.454	0.986	0.712	1.120	0.985671851	1.210	1.050	0.452	0.480	0.454233658	0.985671851	0.712037717
183	0.552	1.350	1.260	1.630	0.951	1.020	1.240	0.735	0.515	0.552073339	1.257950201	1.018179539	0.430	0.997	1.000	1.070	0.996929916	0.374	1.020	0.520	0.487	0.429765667	0.996929916	1.001556259
184	0.266	4.090	0.892	2.060	0.805	1.230	1.770	0.671	0.516	4.087914015	2.0628646	0.671029705	0.194	0.892	0.848	0.675	0.892131274	1.170	0.692	0.401	0.414	0.193757356	0.892131274	0.84785337
185	0.342	3.240	1.020	2.410	0.768	1.080	2.200	1.000	0.803	1.020024813	3.243908895	0.803125131	0.215	1.010	1.080	1.050	1.005780171	0.745	0.971	0.463	0.360	1.052493575	1.005780171	0.744638477
186	0.396	1.950	0.967	2.020	1.100	4.420	1.830	1.410	1.200	0.395846124	0.966802814	4.421821827	0.406	0.986	0.958	1.120	0.986107761	1.270	0.816	0.657	0.721	0.406090694	0.986107761	0.958388472
187	0.733	0.965	1.130	0.700	1.190	2.100	1.010	1.040	1.310	0.964623336	1.191869641	2.096961012	0.569	1.020	0.799	0.797	3.113999591	0.853	0.968	1.080	0.446	1.019686537	0.799037198	0.568886765
188	0.561	1.610	1.200	1.390	0.978	3.010	1.290	1.760	1.650	1.608216357	1.385623096	1.762500182	0.513	1.060	0.484	1.140	1.062143946	2.130	1.010	0.645	0.746	0.513173469	1.062143946	0.48356107
189	0.574	1.280	1.280	1.270	1.070	2.310	1.420	1.220	1.330	1.278115776	1.274894058	1.220138717	0.522	1.020	0.423	1.030	1.024923272	0.682	1.060	0.468	0.536	0.522363729	1.024923272	0.422689648
190	0.577	0.754	1.230	1.120	0.732	1.790	1.370	1.230	1.170	0.576553638	1.230193147	1.789679834	0.523	0.882	0.433	0.911	0.882309947	0.883	1.040	0.554	0.512	0.523073278	0.882309947	0.432819222
191	0.401	1.610	0.977	1.580	0.823	0.748	1.790	0.849	0.870	0.400747219	0.97692456	0.747576736	0.279	1.180	0.946	0.625	1.179059689	0.719	0.923	0.465	0.766	0.279388107	1.179059689	0.945743031
192	0.374	0.498	0.749	1.560	0.883	0.586	1.930	2.730	1.650	0.748532911	0.497703035	1.645766765	0.231	0.465	0.624	0.993	0.464857212	1.330	0.977	1.090	0.788	0.993003679	0.464857212	1.334778209
193	0.344	1.330	0.564	2.330	0.960	0.409	2.010	1.440	1.300	0.564144304	1.329794008	1.299923924	0.206	1.710	0.654	1.020	1.713904756	1.800	0.827	0.671	0.723	1.018183204	1.713904756	1.798557277
194	0.367	0.767	1.190	2.890	0.838	1.710	1.520	0.608	0.555	1.18838029	0.767239393	0.555258942	0.171	0.306	1.390	0.998	2.239995302	1.100	1.260	0.499	0.359	0.305986555	1.38766589	0.171288952
195	0.888	0.570	1.230	1.180	0.737	1.320	0.860	2.100	0.592	0.570408805	0.736677872	1.324233429	0.719	0.805	1.130	1.640	0.681829469	0.737	1.310	0.513	0.347	0.805111139	1.132580249	0.719274241
196	2.670	0.743	4.760	3.470	1.260	2.230	16.800	5.900	3.520	7.742817931	1.258724631	2.232589224	7.470	0.749	5.700	5.140	0.733665449	1.720	4.540	2.780	2.100	0.748989935	5.703274647	7.47143333
197	0.400	2.100	0.757	2.720	1.010	0.538	2.840	1.090	1.240	0.400196966	2.72128158	1.01040755	0.246	0.698	0.608	0.857	0.697693437	1.440	0.922	0.667	0.522	0.857368934	0.697693437	1.43586908
198	0.338	3.340	0.884	2.620	0.781	0.624	2.390	0.781	1.110	0.337850426	2.61938121	0.780671693	0.209	1.600	0.889	1.280	1.598388831	1.300	1.160	0.329	0.573	1.281029195	1.598388831	1.302843929
199	0.343	1.470	0.892	2.110	0.964	1.740	2.350	0.845	0.982	0.891998653	1.467728427	0.982263446	0.196	0.579	0.991	0.706	0.578839886	1.090	0.910	0.476	0.431	0.706101963	0.578839886	1.090134716
200	0.453	0.646	1.070	0.709	0.842	1.030	0.634	1.610	2.850	1.066659398	0.645624627	2.847635411	0.219	0.652	2.510	1.090	0.886726278	0.425	1.240	0.582	1.310	0.651717715	2.513249504	0.218629571
201	0.471	0.893	1.120	0.549	1.040	2.760	0.818	0.864	0.529	1.118530004	0.892911064	0.528680637	0.346	1.180	0.850	0.744	0.549479469	1.540	0.884	0.553	0.358	1.177550907	0.850490184	0.345593472
202	0.339	6.760	2.320	7.390	0.971	3.200	18.300	10.900	2.370	2.31636144	6.761820642	2.374565553	6.360	7.190	10.500	6.730	7.189245722	2.150	2.600	2.940	0.950	6.732801958	7.189245722	2.152007771
203	0.776	1.130	1.470	7.010	1.590	2.880	16.900	3.820	3.800	5.467448202	1.127174122	3.798561294	7.290	2.190	7.960	8.690	0.904961901	3.450	4.150	0.546	1.090	2.187716116	7.964744905	7.292713495
204	0.372	1.240	0.841	2.430	1.100	1.640	2.700	0.701	0.784	0.840614148	1.238213966	0.783667121	0.237	0.487	0.829	0.860	0.487043688	0.621	1.180	0.306	0.323	0.859834409	0.487043688	0.620805647
205	0.363	2.550	0.829	2.240	0.872	1.420	1.610	0.624	0.454	0.829336411	2.553661387	0.454442715	0.190	1.120	0.704	1.220	1.120358614	0.708	1.640	0.229	0.281	1.120358614	0.704018687	0.189643736
206	0.445	1.500	2.850	0.384	0.855	1.570	0.186	1.680	1.340	2.847732532	1.498497469	1.34043633	0.226	1.170	3.160	0.469	0.346793625	0.932	0.351	0.863	0.603	1.170434186	3.160689066	0.225767301
207	0.400	1.190	1.410	0.679	0.714	1.130	1.090	1.290	1.250	1.413626995	1.194703371	1.247140784	0.196	0.952	1.650	1.440	0.709023158	0.548	1.580	0.782	0.574	0.95241806	1.652794273	0.195701961
208	0.467	0.726	1.050	0.596	0.936	2.630	0.657	1.670	2.130	0.466523457	1.049209556	2.628748366	0.333	0.901	0.938	0.791	0.900734362	1.060	0.833	1.090	0.730	0.332884284	0.900734362	0.938194135
209	0.511	0.802	1.140	0.788	1.010	1.350	0.587	1.340	1.720	1.142785791	0.801824572	1.722977414	0.342	1.690	1.500	0.940	1.686633322	0.902	0.866	0.804	0.680	0.939767731	1.686633322	0.9023384
210	0.589	1.440	1.430	1.040	1.100	2.340	1.240	1.130	1.030	1.432433324	1.437635142	1.033211301	0.336	1.560	0.724	1.510	0.679161386	1.070	2.190	1.120	0.468	1.556009705	0.723881566	0.336040136
211	0.433	0.549	1.310	0.732	0.952	3.670	0.732	1.020	1.520	1.31094301	0.549095934	1.518244257	0.282	1.040	1.140	1.130	1.037173747	1.250	1.140	1.360	0.869	1.133765211	1.037173747	1.252357144
212	0.507	0.982	1.260	0.734	0.846	1.340	0.678	1.730	1.540	0.982277404	0.845500632	1.336038561	0.346	1.260	0.781	1.020	0.540721485	0.225	1.940	1.050	1.380	1.259224123	0.780891832	0.346391398
213	0.430	0.523	1.190	0.549	0.972	1.660	0.590	0.919	1.170	1.187206908	0.522689908	1.165666284	0.308	1.220	1.030	0.781	1.043256082	0.520	0.816	0.525	0.727	1.221213614	1.027332544	0.307562048
214	0.609	0.743	1.050	0.980	0.922	2.280	0.887	2.220	2.810	1.052898617	0.742518401	2.808536927	0.392	1.100	0.927	1.000	1.097689884	1.420	1.420	0.883	1.410	1.004330343	1.097689884	1.424647547
215	0.889	0.665	1.240	0.906	1.920	0.572	0.984	1.370	1.160	0.665418797	1.922220714	0.572276386	0.230	1.020	0.682	0.825	0.760624855	0.449	0.797	0.552	0.439	1.017974757	0.68179009	0.229645023
216	0.372	0.444	0.349	1.530	1.030	3.400	0.973	1.580	0.904	0.348793343	0.444326017	0.904202208	0.236	0.334	0.598	0.620	2.88804022	1.410	1.220	0.513	0.344	0.333568914	0.598024938	0.235588689
217	0.374	1.750	1.020	1.590	0.858	1.100	1.810	0.775	0.507	0.374296384	1.022430442	1.095778285	0.254	0.631	1.240	0.473	0.630643793	0.599	0.823	0.330	0.212	0.253974536	0.630643793	1.240143736
218	0.304	2.320	0.859	1.680	0.733	1.540	0.872	0.155	0.508	0.858904822	2.324648942	0.50823434	0.181	0.875	1.750	0.476	0.875142508	0.512	1.250	0.114	0.121	0.475738057	0.875142508	0.512456491
219	0.616	0.550	1.180	0.682	1.110	0.828	0.860	1.690	1.160	0.549587808	1.105290457	0.828088661	0.261	0.859	1.840	0.728	0.365670724	0.385	1.930	0.665	0.784	0.85901291	1.8415939	0.260598101
220	0.498	1.030	1.190	1.740	0.701	3.170	0.924	1.930	0.600	0.497573703	1.191115162	3.173463147	0.361	1.400	1.400	1.250	1.396651351	0.995	0.682	0.556	0.405	0.361402589	1.396651351	1.398476912
221	0.507	0.672	1.720	1.050	0.795	2.120	0.859	1.890	1.020	1.724810941	0.672304046	1.024324651	0.343	0.964	1.900	1.410	0.964404289	0.732	1.410	0.626	0.572	1.413778525	0.964404289	0.732475505
222	0.359	0.638	1.500	1.360	0.910	2.520	1.190	1.470	2.050	1.502639117	0.637568636	2.052043916	0.342	1.120	1.200	2.400	1.118381036	0.655	1.380	0.753	1.190	2.404646144	1.118381036	0.654827265
223	0.392	1.030	1.480	0.650	0.922	3.000	0.813	1.120	1.190	1.476050229	1.030993116	1.192139799	0.324	1.170	1.980	1.240	1.174662723	0.916	1.400	0.429	0.663	1.243779256	1.174662723	0.916079593
224	1.250	1.190	1.290	0.996	1.910	1.350	0.979	0.290	0.625	1.185007227	1.90606365	1.350709198	1.160	0.984	1.190	1.200	0.810165058	1.600	1.230	0.417	0.472	0.984354437	1.189209261	1.158813531
225	1.360	0.985	0.788	0.513	1.570	3.050	0.561	1.430	0.652	0.788025929	0.984851126	0.651901275	2.940	1.150	0.606	1.260	1.14822499	1.370	1.450	0.940	0.994	1.257100563	1.14822499	1.369126539
226	0.355	13.200	3.220	2.290	0.700	2.620	11.000	5.630	8.950	0.355045555	3.22191445	2.624050204	0.217	11.500	17.900	2.500	11.54986141	1.630	6.710	12.700	3.590	0.217168797	11.54986141	17.92713211
227	1.130	2.550	0.417	3.550	0.728	2.170	26.600	1.920	3.500	2.552389433	0.727789935	2.174889002	2.770	2.280	20.300	2.740	6.651074984	2.320	3.320	2.610	0.593	2.276421558	20.27558391	2.769983278
228	0.452	1.280	1.600	0.347	0.799	2.140	0.675	1.390	0.667	1.602444869	1.275281518	0.667210811	0.243	0.750	1.670	0.271	1.531424111	1.010	0.796	0.826	0.427	0.750490047	1.673361809	0.243027498
229	0.448	0.409	1.450	0.541	0.723	0.919	0.601	1.870	1.310	0.409128323	0.7232384	0.919104727	0.204	0.382	1.590	0.189	2.57711152	0.558	1.050	1.170	0.527	0.382460757	1.589032451	0.204287186
230	0.476	0.945	1.290	0.633	0.837	0.026	0.614	1.230	1.320	1.294495428	0.944532485	1.319020524	0.315	1.080	1.540	0.841	1.081206799	0.014	0.920	0.476	0.594	0.841128182	1.081206799	0.01363911
231	0.485	0.675	1.140	0.729	0.704	0.811	0.942	0.844	1.100	0.484809374	1.135555432	0.811065354	0.377	1.120	0.725	1.140	1.120385592	0.541	0.952	0.518	0.470	0.376800739	1.120385592	0.725361076
232	0.483	1.270	1.290	1.820	1.720	1.120	1.410	0.706	1.430	1.116859343	0.705526884	1.821967385	0.386	1.050	1.180	0.986	1.046931529	0.661	0.958	1.000	0.906	0.958412027	1.002254272	0.906018586
233	0.627	1.490	1.020	2.330	1.640	1.090	4.460	1.230	1.770	1.773489	4.461707789	1.492382145	0.441	1.110	1.870	0.973	1.113469005	0.980	1.130	1.470	2.540	1.131185328	1.472433625	2.540423415
234	0.568	0.998	0.889	2.050	1.950	2.340	1.770	1.590	1.550	2.045157551	0.889246383	0.997619145	0.376	1.250	4.520	0.867	1.25174095	1.480	1.060	0.821	0.889	1.0608465	0.820706494	0.888999595
235	0.573	2.330	1.090	1.830	1.710	1.470	1.240	1.390	2.240	2.244693609	1.24406634	2.32746957	0.447	1.500	4.530	0.976	1.498809667	2.000	0.980	0.920	1.410	0.98021993	0.919995666	1.412552512
236	0.582	1.710	1.100	2.350	1.740	0.939	1.360	2.190	3.550	3.54507653	1.361080612	1.712924716	0.484	1.400	3.560	0.990	1.396079324	0.921	1.050	1.050	1.310	1.048363205	1.050407811	1.307148119
237	0.702	1.210	0.912	3.870	2.210	0.666	4.130	0.838	0.826	0.701915771	0.912373216	4.125396357	0.635	1.230	4.970	1.170	1.234682446	0.736	1.050	0.635	0.813	1.16556245	1.234682446	0.736464702
238	0.540	2.120	0.908	2.280	1.960	0.512	4.280	1.090	1.210	1.210770593	4.284870897	2.115216121	0.568	1.390	4.660	1.000	1.38815741	0.805	1.220	0.722	0.791	1.216447496	0.721871281	0.791223545
239	0.325	2.040	0.927	1.250	1.810	0.608	4.510	1.100	0.998	1.247403441	0.927160587	2.038912753	0.277	1.390	6.770	0.914	1.390425253	0.559	1.040	0.329	0.787	1.04054684	0.329103885	0.786584442
240	0.638	9.350	0.353	2.580	1.040	1.140	29.800	3.550	2.240	9.346170185	1.041112895	1.137417078	3.950	10.600	17.600	3.590	0.70595036	2.190	2.350	1.600	2.070	10.57556368	17.63280162	3.953653243
241	0.893	3.480	0.559	0.366	0.260	0.760	0.411	1.410	1.080	3.483648833	0.259757718	0.759713667	0.295	2.440	0.945	0.924	3.54623488	1.250	2.110	1.840	1.860	2.443089854	0.944895522	0.295100711
242	0.914	0.598	1.280	0.510	0.705	1.640	0.675	1.610	1.220	0.598099849	0.705448189	1.641590129	0.754	0.908	1.680	1.320	1.175654563	0.589	1.160	0.403	0.469	0.908452947	1.684745222	0.753666856
243	0.913	1.540	1.050	0.730	0.523	1.350	0.828	1.650	1.510	1.535280162	0.523252921	1.347577853	0.758	1.600	0.700	0.979	1.080948418	0.796	1.640	0.370	0.904	1.600669752	0.700020445	0.758460269
244	0.855	0.963	1.380	0.812	0.551	1.270	0.956	1.560	1.510	0.962818956	0.550572184	1.270421276	0.745	1.150	0.697	1.420	2.01101185	0.858	1.700	0.420	0.689	1.154483298	0.696972461	0.745180798
245	0.904	0.826	1.010	0.853	1.020	2.180	0.710	1.770	0.640	0.826360355	1.021075327	2.178473558	0.763	1.130	0.785	2.460	0.72992551	1.380	1.020	0.560	0.511	1.130858176	0.784530062	0.762622418
246	0.798	0.603	0.992	0.810	0.987	1.630	0.942	1.010	1.300	0.602532172	0.98679465	1.633881397	0.711	0.801	0.719	1.410	0.510103642	0.685	1.730	0.437	0.414	0.800600207	0.719157513	0.711426227
247	0.620	0.678	1.070	0.576	0.811	0.567	1.060	0.766	0.941	1.066187197	0.677878566	0.941062566	0.588	1.060	0.588	0.949	1.056300215	0.349	1.010	0.544	0.539	0.948503249	1.056300215	0.348503378
248	0.519	1.120	1.280	2.160	1.730	1.780	1.820	0.832	1.420	1.776038579	0.832218752	2.157805723	0.380	1.050	0.958	1.020	1.054401158	0.810	1.020	1.160	1.000	1.022577339	1.163978396	1.003863378
249	0.491	1.530	1.350	1.750	1.450	1.160	3.770	0.717	1.250	1.160912353	0.717101425	1.749543575	0.428	1.420	0.901	1.120	1.422606512	0.688	1.120	0.841	1.040	1.123717836	0.841402781	1.039144804
250	0.536	1.790	1.390	1.780	1.590	1.230	2.920	0.934	1.780	1.775241391	2.916085825	1.790470857	0.414	1.320	0.895	1.060	1.319170633	0.858	1.100	1.140	1.370	1.104429192	1.137666042	1.365130258
251	0.535	1.580	1.180	2.110	1.560	1.220	2.870	0.816	1.280	1.220343491	0.815863908	2.114053811	0.405	1.330	0.950	1.080	1.333709226	0.929	1.200	1.410	1.630	1.199151498	1.406671359	1.634445054
252	0.180	1.200	1.170	1.000	1.510	0.628	1.440	1.290	0.866	1.168368761	1.202732638	0.866068918	0.202	1.820	1.350	1.140	1.821751813	0.715	1.180	0.623	0.374	1.138358571	1.821751813	0.71495096
253	0.627	1.510	0.953	2.880	1.780	0.784	1.820	0.880	1.410	1.411563814	1.815453363	1.505869294	0.546	1.420	4.490	1.140	1.415874101	0.715	0.768	0.463	0.780	0.768497058	0.46336215	0.780064968
254	0.709	1.960	0.953	6.180	1.850	0.447	3.300	0.972	1.480	0.446868544	0.971873066	6.182681954	0.494	1.430	4.130	1.490	1.433622062	0.577	1.150	0.627	1.150	1.148457827	0.626785844	1.79774396
255	1.170	1.930	0.923	2.010	1.640	0.514	0.829	0.904	0.850	1.930888696	1.638952477	0.514436547	1.120	1.200	0.060	1.930	0.78965821	0.481	1.150	0.378	0.744	1.204412394	0.059489064	1.724973679
256	0.413	2.300	1.150	1.870	1.460	1.530	6.890	0.493	0.492	2.300199123	1.870795413	0.492993088	0.230	1.480	4.340	1.820	1.482110938	0.929	1.230	0.271	0.348	0.23004058	1.482110938	2.343838682
257	0.444	1.630	1.290	7.500	1.520	0.605	3.080	1.360	1.270	0.605353546	1.357433939	7.499376813	0.327	1.240	5.010	1.620	1.241151322	0.620	1.580	0.488	0.478	1.579781647	0.488065354	0.477574193
258	0.501	2.040	3.420	2.080	0.938	1.140	5.930	2.250	2.410	3.424142973	2.043308202	2.410493109	0.221	1.860	13.000	4.950	1.862486317	0.586	3.400	1.300	1.110	4.954822174	1.862486317	0.586068
259	2.590	3.700	1.420	6.650	0.586	3.970	6.010	6.480	3.430	3.700500206	0.586046763	3.972868553	6.810	4.530	17.900	4.340	0.871347361	2.770	1.890	3.760	1.430	4.526910768	17.92920304	6.811870153
260	0.804	2.170	0.528	0.678	0.335	3.360	0.926	0.561	0.728	2.172059224	0.334606324	3.364220366	0.283	1.020	1.120	2.240	5.106170375	5.150	5.960	0.587	0.600	1.017954106	1.115419942	0.283240178
261	0.758	0.714	1.930	0.853	0.983	1.280	0.968	2.390	3.680	0.714241704	0.982542745	1.27668821	0.555	1.120	1.740	1.730	0.44137158	0.556	1.480	1.730	1.120	1.119727552	1.475881165	0.44137158
262	0.828	0.741	1.990	1.080	0.962	0.663	0.693	1.170	0.987	0.741012551	0.962304136	0.662615769	0.612	1.220	1.780	1.720	0.231678262	0.420	1.900	0.837	0.646	1.221936693	1.781531458	0.612441233
263	0.927	1.080	2.170	0.645	0.852	1.200	0.775	2.120	1.690	1.076223763	0.852066878	1.197907867	0.718	1.180	1.280	1.060	0.853099359	0.246	1.060	0.908	0.867	1.179272078	1.063432826	0.853099359
264	0.533	0.775	1.240	0.810	1.150	0.574	0.982	0.693	0.919	0.533289187	1.236202087	0.692818231	0.437	1.180	0.704	0.911	1.182636781	0.590	0.829	0.486	0.905	0.829360493	0.486098468	0.905368398
265	0.447	1.150	0.963	0.948	1.250	1.940	0.929	0.669	1.030	0.446839802	0.963452783	0.668966222	0.365	1.330	7.290	0.750	1.333931309	1.110	1.020	0.856	0.683	1.022649755	0.856257014	0.683300467
266	0.459	1.210	1.070	1.900	0.734	1.480	2.060	0.946	0.588	1.896006264	1.065827556	1.207320619	0.374	1.190	5.070	1.060	1.186002539	0.653	1.010	1.200	0.781	1.009344558	1.198419324	0.781127818
267	1.280	1.120	1.120	1.020	1.260	3.070	1.140	0.843	0.296	1.279811869	1.117883907	3.070640652	1.170	1.060	2.880	1.380	1.063328122	1.310	1.280	0.960	0.518	1.166974735	1.063328122	2.877202258
268	0.457	1.010	1.300	1.660	1.510	1.070	1.940	1.380	2.100	2.096596594	1.943414539	1.011063967	0.354	0.993	1.750	0.916	0.993401178	0.553	0.919	1.450	0.895	0.918558992	1.448057095	0.895346665
269	0.970	0.628	0.915	0.865	0.510	0.426	1.340	0.556	0.374	0.628072629	0.509824736	0.425619108	0.343	0.606	1.500	2.010	0.638175205	0.762	1.840	0.295	0.362	0.606258432	1.843615939	0.638175205
270	0.846	0.529	1.090	0.441	0.607	0.198	1.150	1.100	0.959	0.529122018	0.607425679	0.19830372	0.345	0.729	1.300	0.620	0.865179249	0.365	1.600	0.996	0.539	0.72900512	1.59836093	0.865179249
271	0.611	1.270	1.250	1.240	0.749	1.460	1.190	1.440	2.100	1.268282961	1.241373312	1.43755956	0.482	0.985	0.894	1.200	0.984902066	0.569	1.240	0.660	0.972	0.482184249	0.984902066	0.894437122
272	0.757	0.836	1.030	0.871	1.090	1.990	0.834	0.889	1.090	0.835972757	1.086034574	1.989615153	0.644	1.080	0.732	1.580	3.466951532	1.150	0.834	0.892	0.632	1.080390231	0.732209524	0.643581955
273	0.564	1.240	1.170	0.667	0.902	0.651	0.992	0.888	0.923	0.564118881	1.169335895	0.651175992	0.523	1.420	0.608	1.030	1.416155291	0.429	0.790	0.862	0.401	0.523294315	1.416155291	0.608228165
274	0.656	1.010	1.130	0.804	1.000	0.829	0.995	0.581	0.885	1.130279705	1.014497047	0.885252326	0.640	1.060	0.679	0.986	1.061043984	0.632	0.759	0.663	0.757	0.986254071	1.061043984	0.632063331
275	0.692	1.190	0.925	1.030	0.832	0.603	0.917	1.250	1.370	0.925373087	1.186679754	1.366572687	0.621	1.140	0.755	1.080	1.138143641	0.292	0.803	1.180	0.715	1.078962247	1.138143641	0.29220949
276	0.781	1.370	1.440	1.230	1.440	1.110	1.350	1.010	1.630	1.113061626	1.012522003	1.231897324	0.866	1.080	2.470	1.160	1.082400572	0.589	1.020	1.120	2.600	1.024817628	1.121574119	2.599436342
277	0.521	1.200	1.060	0.778	1.330	1.690	0.960	0.882	0.741	0.520860265	1.060851328	0.881844099	0.448	1.130	5.590	0.859	1.125840757	0.911	0.901	0.956	0.855	0.900887011	0.956205374	0.855051943
278	0.507	10.400	4.450	3.180	0.859	0.344	4.540	4.290	4.250	10.35247622	0.858902598	0.344261674	0.230	9.580	5.230	4.170	0.656454353	1.330	5.310	1.490	5.030	9.580163627	5.306031051	0.656454353
279	0.693	2.630	1.120	0.232	0.559	0.501	0.723	1.180	1.050	2.630417762	0.558867028	0.500636913	0.345	1.750	0.984	0.362	0.677668988	0.784	1.180	0.736	0.545	1.752411306	0.984079422	0.344852219
280	0.655	1.420	1.010	1.710	1.040	2.320	1.780	0.834	0.987	0.655161906	1.010269919	2.31920712	0.544	0.985	0.613	1.140	0.984560481	0.855	1.110	0.559	0.652	0.544457621	0.984560481	0.61255844
281	0.814	1.140	1.170	0.790	1.100	1.400	0.702	1.220	0.950	1.138356612	1.101106902	1.396547262	0.580	1.320	0.973	1.620	1.335768819	0.415	0.863	0.823	0.550	1.317018813	0.972965638	0.579557604
282	0.824	0.850	1.240	0.739	1.020	0.858	0.945	0.797	0.997	1.235916045	0.850064817	0.996932145	0.792	1.110	0.756	1.040	1.109530181	0.311	0.883	0.475	0.511	1.043944266	1.109530181	0.310673559
283	1.110	1.200	0.998	0.905	1.080	0.650	1.010	1.070	1.360	0.998087736	1.198222889	1.357901284	1.120	0.984	0.680	1.230	0.623514597	0.249	0.956	0.424	0.576	0.984294375	0.680422487	1.117663534
284	0.666	0.961	1.170	0.736	1.100	0.784	1.020	1.000	1.060	0.666221354	1.172460569	1.00156174	0.560	0.873	3.000	0.883	0.872539092	0.541	0.817	0.455	0.319	0.817294467	0.455241461	0.318828175
285	0.637	1.290	1.250	0.692	1.130	0.700	0.999	1.270	1.440	0.636578195	1.245688819	1.266215692	0.548	1.050	1.670	0.901	1.051179308	0.387	0.956	0.690	0.580	0.956454107	0.690439206	0.579800532
286	0.461	1.110	1.170	0.937	1.510	1.050	0.919	1.200	1.270	0.461296122	1.167931884	1.203622741	0.629	1.220	2.520	0.824	1.218774141	0.460	1.010	0.595	1.240	1.006977274	0.595023328	1.241729106
287	0.341	1.410	1.510	4.040	2.440	2.560	2.110	0.565	0.472	0.341253979	1.513312138	2.558166985	0.156	1.190	6.660	5.130	1.186613469	0.920	1.590	0.270	0.328	0.155935533	1.186613469	6.66014869
288	0.392	2.260	1.260	6.620	1.450	0.502	3.400	1.190	1.170	0.391748402	1.261293798	1.188549872	0.212	1.710	3.420	2.210	1.709710287	0.440	1.260	0.487	0.498	1.258884572	0.486982263	0.49842263
289	0.819	0.723	1.080	0.421	0.871	1.210	0.559	0.833	0.872	0.722827963	0.871206089	1.206093652	0.543	1.770	1.120	1.240	3.177502069	1.060	0.468	0.578	0.567	1.765244508	0.467740107	3.177502069
290	0.955	1.350	1.170	0.645	0.987	1.910	1.060	1.390	1.990	1.173497102	1.351180655	1.989042568	0.292	0.920	2.140	1.060	0.793786659	0.773	1.290	1.420	1.260	0.920399205	1.290516996	0.793786659
291	0.251	0.916	1.860	0.562	1.150	1.650	0.645	1.110	0.766	1.859448292	0.915907078	0.766435544	0.760	1.300	1.290	0.925	0.645173177	0.865	1.260	0.551	0.621	1.301514501	1.26131298	0.645173177
292	0.544	1.800	0.996	0.655	1.050	0.504	0.756	0.857	1.000	0.995919719	1.79611398	1.004370452	0.438	1.000	0.456	0.621	0.829106492	1.190	0.704	0.283	0.348	1.000438644	0.703594988	0.829106492
293	0.713	0.997	1.360	0.639	1.200	0.860	0.934	1.120	1.060	0.996850359	0.63927615	1.118729557	0.646	0.854	0.997	0.846	0.854092599	0.607	1.030	0.399	0.280	0.64610263	0.854092599	0.996757472
294	0.632	1.130	1.390	0.750	1.200	0.755	0.976	0.545	1.030	1.126172565	1.388514749	0.754605516	0.502	0.669	0.760	0.982	0.669349642	0.406	0.999	0.214	0.172	0.502378993	0.669349642	0.759717671
295	0.761	0.595	1.350	0.779	1.280	0.721	0.858	2.010	1.440	1.353946329	0.594736334	1.441562766	0.654	1.030	0.775	1.090	1.031112856	0.282	1.030	1.070	0.603	1.092461434	1.031112856	0.281955281
296	0.546	0.655	1.220	0.771	1.050	0.845	0.958	1.440	1.980	1.218534867	0.654876109	1.98118981	0.468	0.800	0.878	1.120	0.79970966	0.289	1.080	0.920	0.875	1.119012223	0.79970966	0.288698266
297	0.904	1.080	0.734	1.150	1.420	0.667	1.440	0.503	0.665	1.082160594	1.416410128	0.667263154	1.050	0.509	0.521	1.500	0.906032366	0.668	1.400	0.214	0.190	0.509341306	0.520615046	1.053970048
298	0.429	1.030	1.880	10.900	1.530	0.604	8.480	1.030	1.300	10.86403548	1.876918483	1.034094562	0.299	1.190	10.900	1.290	1.186570348	0.648	1.610	1.520	1.780	1.614253229	1.520968487	1.780068907
299	0.947	0.868	1.020	0.802	0.956	3.400	0.624	1.050	0.931	1.022455495	0.868025829	0.9305064	0.314	1.060	4.530	1.440	0.980418006	0.654	1.070	0.404	0.422	0.314223002	0.404003004	0.421971002
300	0.585	1.170	0.987	0.888	1.370	0.802	0.941	0.498	0.683	0.584673832	0.986622222	0.497706804	0.525	0.987	2.210	1.320	0.986546633	0.681	1.390	0.190	0.224	1.389599075	0.190107587	0.223831771
301	0.604	1.080	1.050	0.867	1.410	0.978	0.970	1.720	1.240	0.604411065	1.05227167	1.719286374	0.506	1.090	2.860	1.260	1.085605094	0.618	1.370	1.090	1.110	1.371393656	1.087228781	1.112340039
302	0.721	1.850	0.963	2.150	1.190	0.956	4.320	0.756	0.703	0.956300733	0.755988497	2.148063825	0.619	1.280	2.210	1.790	1.280169062	0.774	1.490	0.596	0.611	1.492125698	0.59623882	0.611318633
303	5.700	1.320	2.080	1.190	1.060	1.710	2.630	2.510	3.870	9.084826053	1.321137122	3.869157571	3.390	1.600	1.970	1.810	1.005461006	0.476	2.480	0.556	2.950	3.386955888	0.556409701	2.949882788
304	0.541	0.285	1.200	0.463	1.010	0.684	0.680	1.180	1.120	0.540980001	0.285439197	0.684224889	0.282	1.100	0.917	1.150	0.478954832	0.930	1.260	0.694	0.653	0.282202899	0.693578242	0.65285253
305	0.642	0.954	0.570	0.980	1.430	0.804	1.380	1.420	0.778	0.569928838	0.954319446	0.777764668	0.677	1.070	0.812	1.500	1.068296858	0.368	1.430	0.168	0.395	1.496800184	1.068296858	0.367998557
306	0.710	1.830	0.682	0.691	1.220	1.320	0.369	1.420	0.605	0.682022164	1.223576382	0.369427591	0.643	1.470	0.487	1.010	0.724812959	0.712	0.907	0.415	0.399	0.643086641	0.414700587	0.398997736
307	0.578	2.170	1.930	6.320	1.080	1.030	9.890	2.270	2.300	6.320373052	1.934918738	2.168771072	0.286	2.220	11.900	2.200	2.216870351	0.600	1.850	0.990	1.050	1.853612475	0.990028516	1.045785181
308	2.620	1.650	1.630	1.340	1.090	1.960	1.680	1.830	2.170	1.647371454	1.092926144	1.956666955	2.390	2.200	1.410	1.200	0.996193436	1.520	1.490	0.792	1.320	2.201895617	1.407919306	2.388504509
309	0.366	34.200	2.130	4.660	7.755	1.380	12.000	5.890	3.280	0.365594255	12.13338919	1.382191267	0.219	22.300	15.700	6.200	22.29942504	6.450	4.820	5.850	4.400	0.218621544	22.29942504	15.70062817
310	0.452	1.180	0.792	1.410	1.240	0.637	1.520	0.238	0.689	1.175648645	1.40628854	0.238362606	0.503	1.180	1.890	1.760	1.18334385	0.564	1.660	0.286	0.281	0.503233055	1.18334385	1.888639932
311	0.780	1.130	1.080	1.210	1.460	0.852	1.290	0.494	0.864	0.851561562	0.494381161	1.211344833	0.854	1.250	1.690	1.390	1.250130836	1.280	1.480	0.585	0.285	1.482232312	0.585458423	0.284873717
312	0.648	2.010	1.540	1.270	1.430	1.720	1.240	0.689	0.698	1.53710136	1.430563631	1.237170206	0.495	1.430	0.620	2.310	0.902047683	0.793	1.700	0.344	0.552	0.619783328	2.309315479	0.902047683
313	0.542	1.390	1.990	6.860	1.370	0.638	9.060	1.270	1.380	6.864540402	1.994916596	1.385418223	0.294	2.010	3.540	1.640	2.005820898	0.705	1.570	0.672	0.582	1.571960299	0.67212266	0.582371537
314	0.433	1.380	1.120	6.060	1.220	0.836	11.100	1.990	1.450	0.432502849	1.122996866	1.993498195	0.277	1.740	2.440	2.040	1.744237927	0.363	1.360	0.809	0.708	1.355933662	0.808931983	0.708443659
315	1.190	1.990	2.970	1.130	0.890	1.330	7.170	1.840	2.160	2.974149886	1.991300128	2.159815794	0.551	1.700	13.500	2.130	1.700921726	0.949	5.000	1.250	1.190	2.12549898	1.700921726	0.949193816
316	0.828	0.904	1.210	0.993	1.200	1.220	1.110	1.330	2.220	0.828107387	1.213464813	1.334981222	0.698	1.180	1.440	0.891	1.178632773	0.448	0.998	1.550	0.863	0.997823	1.551612118	0.863441009
317	1.070	1.230	1.100	0.713	2.150	0.752	0.981	0.719	1.250	1.104979065	2.146050593	0.981242606	1.370	1.120	1.240	0.887	0.950630637	0.450	1.380	0.589	0.577	1.238854535	0.887374854	0.950630637
318	0.676	0.695	0.474	0.902	0.588	4.340	0.397	1.350	1.110	0.676192746	0.695476655	0.474070843	0.528	0.739	0.604	1.140	0.67054872	1.610	1.280	0.843	0.333	0.604042799	1.140267688	0.67054872
319	0.392	1.740	1.530	0.679	1.110	0.717	0.565	2.230	1.780	0.392168521	1.738994811	1.532072061	0.744	1.480	0.540	1.100	0.817901444	0.995	2.160	2.620	0.518	0.540292773	1.100401186	0.817901444
320	3.460	0.842	1.370	0.693	1.370	0.823	1.070	0.686	1.010	3.458074982	0.842244488	1.37322521	3.780	0.408	0.974	1.030	0.463465878	0.649	0.554	0.380	0.465	0.974378563	1.030150408	0.463465878
321	1.180	1.190	1.760	0.641	0.978	0.994	1.090	0.716	0.478	1.764899926	1.189176852	0.478021159	1.380	0.983	1.140	0.977	0.741862159	0.368	1.250	0.475	0.503	0.982822235	1.248703807	0.741862159
322	1.420	1.240	1.040	0.639	0.946	1.270	0.738	0.654	0.742	1.035137845	1.242359546	0.742341468	1.750	1.030	0.632	1.000	0.640526868	0.737	1.010	0.368	0.637	1.027446475	1.014765501	0.640526868
323	0.762	1.340	0.900	0.703	0.807	0.698	0.648	1.000	0.499	0.762462566	1.343640029	0.899611212	0.721	1.070	1.280	0.940	0.69277262	0.694	1.030	0.647	0.416	1.281086031	0.940241738	0.69277262
324	0.730	1.580	0.344	0.986	0.425	1.220	1.360	1.010	0.640	0.343797717	0.425221169	1.361381674	0.220	1.180	0.733	1.430	0.672972368	1.330	1.990	1.050	0.975	0.220312604	1.053999755	0.974893276
325	0.618	0.738	1.240	0.284	0.917	2.060	2.420	0.652	1.500	0.617644153	0.738440464	1.237405252	0.427	0.850	0.665	1.500	0.554494017	1.610	1.130	0.378	0.513	0.66547088	1.503291686	0.554494017
326	3.950	0.890	1.140	0.756	1.320	0.734	3.310	2.030	2.260	3.947765019	0.890102228	1.138507304	3.830	0.558	0.998	1.130	0.633298514	0.776	3.270	0.680	1.580	0.998126709	1.127265776	0.633298514
327	4.300	0.896	1.100	0.463	1.300	0.655	0.930	0.849	0.817	4.296195269	0.895861682	1.0984132	4.270	0.799	0.558	0.611	0.755992072	0.515	0.735	0.573	0.591	0.55764059	0.611138544	0.755992072
328	1.460	0.877	1.180	0.777	1.170	1.060	0.916	0.602	1.440	1.182970573	0.87745704	1.439144139	1.770	1.250	0.481	1.090	0.585603536	0.468	1.030	0.550	0.556	1.248302929	1.027602379	0.585603536
329	0.596	1.630	0.638	0.426	0.479	1.270	0.839	1.080	0.990	0.595899059	1.629044418	0.638334881	0.480	1.260	1.080	0.325	2.124657765	1.700	2.350	0.661	0.461	1.077273782	0.324785241	2.124657765
330	0.785	0.701	0.843	0.483	1.350	4.000	0.391	0.864	1.170	0.78494754	0.700781638	0.843154324	0.653	0.991	1.280	0.695	0.425966961	2.140	0.842	0.780	0.895	1.276785745	0.694728855	0.425966961
331	2.900	0.684	1.200	0.621	1.250	0.396	1.260	1.030	0.673	1.202821671	1.253573521	1.260632141	3.700	1.010	0.611	1.130	0.484932208	0.342	1.070	0.587	0.737	0.61050315	1.130093952	0.484932208
332	1.050	0.725	1.240	0.791	1.640	1.340	0.419	0.455	1.320	1.238720392	0.725182452	1.322958545	1.130	0.929	0.533	0.907	0.625979864	0.768	1.100	0.472	0.439	1.127952563	0.472426726	0.439348248
333	0.672	0.643	0.848	0.337	0.600	0.827	0.966	1.280	1.150	0.672337303	0.642787554	0.847651282	0.420	0.752	0.623	0.829	2.068109321	0.601	1.420	0.785	0.687	0.622793573	0.828964362	2.068109321
334	1.610	1.040	1.140	1.160	1.220	0.699	1.430	1.820	1.160	1.144776732	1.222462816	1.42597615	2.150	1.090	0.374	2.660	1.019274144	0.533	1.090	1.670	0.821	0.373727738	2.659766131	1.019274144
335	0.804	1.600	1.260	0.757	1.410	0.563	0.979	0.567	1.130	1.261040379	1.604752008	1.127976035	1.010	1.650	1.270	1.030	0.654551355	0.749	1.120	0.407	0.464	1.651621744	1.116189824	0.654551355
336	0.698	0.372	0.836	0.401	0.563	1.320	0.497	0.966	0.985	0.697973804	0.371661358	0.836119253	0.541	0.621	0.607	0.422	0.336555751	1.170	2.120	0.605	0.715	0.607267227	0.421912833	0.336555751
337	0.121	0.911	0.612	0.559	1.100	0.126	0.679	0.741	0.944	0.612437862	1.10330657	0.679211423	0.199	0.802	1.520	2.070	0.481524734	0.052	1.170	0.611	0.732	1.516245644	2.074201223	0.481524734
338	2.330	1.480	1.010	0.951	1.220	0.582	1.060	0.986	0.671	1.009579777	1.224715752	1.056361657	3.200	1.370	0.534	1.140	0.758139507	0.339	1.420	1.500	0.610	0.533808718	1.137517846	0.758139507
339	0.680	1.520	1.340	0.745	1.640	0.587	1.200	0.872	1.330	1.335875361	1.640617249	1.195323803	0.968	1.390	1.220	1.090	0.770481931	0.807	1.200	0.680	0.589	0.967605664	0.6795578	0.589350459
340	0.688	1.520	0.879	1.250	2.270	2.210	1.710	0.592	0.664	0.688238152	1.520078236	0.878952969	1.370	1.430	0.107	1.950	2.067614913	0.536	2.120	0.297	0.365	0.107135969	1.950646611	2.067614913
341	0.803	2.330	4.620	18.100	1.180	4.430	1.730	11.900	17.000	0.802861562	2.328166182	12.6232037	0.335	2.800	4.100	25.600	1.105975954	2.180	2.180	2.530	13.900	4.104393379	25.60870575	1.105975954
342	0.953	0.594	3.180	5.110	2.140	2.670	6.650	3.190	4.540	0.594343085	2.143640174	6.669297078	1.790	0.786	5.700	7.020	1.152342535	1.740	6.860	1.040	1.250	0.786448695	5.70164071	1.794356917
343	0.364	1.170	0.704	0.744	0.983	0.610	0.535	1.170	1.910	0.704090279	0.983158119	0.534772473	0.355	0.993	0.397	1.830	6.741141575	2.570	1.360	0.780	1.440	0.396846929	1.829545638	6.741141575
344	0.389	1.050	0.939	0.550	1.020	1.470	0.835	0.864	1.040	0.93938961	1.022119298	0.834547671	0.375	0.982	1.740	1.200	0.713498121	0.976	5.410	0.702	0.764	1.742431152	1.198870296	0.713498121
345	0.478	0.945	0.691	0.354	1.020	1.880	0.506	0.647	0.449	0.691281484	1.024842875	0.505913576	0.265	0.565	1.020	1.610	0.438137446	1.030	2.620	0.348	0.315	1.015890162	1.605628444	0.438137446
346	0.473	0.418	0.371	0.358	1.020	1.570	0.587	0.313	0.690	0.37129073	1.022755792	0.586546016	0.226	0.286	0.603	1.240	0.54122861	0.753	0.757	0.383	0.565	0.603423903	1.241174821	0.54122861
347	0.773	0.744	2.210	0.601	1.110	1.370	0.439	0.607	1.010	2.212330603	1.108567075	0.439010891	0.262	0.560	3.500	0.275	0.358169471	0.407	0.905	0.465	0.483	3.502609287	0.274724358	0.358169471
348	0.194	1.010	0.979	0.482	0.913	0.880	0.306	1.460	1.080	0.978649024	0.913432057	0.305505887	0.196	0.812	0.773	0.325	0.62099805	0.489	0.562	0.464	0.771	0.772531589	0.32473605	0.62099805
349	0.163	0.974	0.664	0.742	1.050	0.569	0.820	1.150	1.440	0.663699181	1.045748789	0.819618718	0.137	1.420	1.320	0.708	0.601365122	0.209	1.490	0.913	0.874	1.324817796	0.708015791	0.601365122
350	0.128	0.828	0.605	0.662	0.883	1.880	0.575	0.905	0.740	0.604766061	0.883378241	0.57479624	0.183	0.980	1.870	1.100	0.742381149	0.560	0.879	0.717	0.443	1.867679902	1.096788846	0.742381149
351	2.170	0.867	0.945	0.758	1.150	0.560	0.842	0.710	0.771	0.945493246	1.149400924	0.842164497	2.800	0.717	0.497	1.070	0.973546393	0.338	0.983	0.331	0.578	0.497069857	1.066455087	0.973546393
352	0.779	0.630	0.854	0.980	1.620	1.750	0.679	0.794	0.777	0.853788434	0.630162495	0.776713936	0.936	0.758	0.874	1.360	0.63878424	0.909	1.170	0.362	0.510	0.935575072	0.361616665	0.51043733
353	0.605	2.100	1.140	0.336	0.857	0.527	0.650	1.350	1.130	1.144384966	2.095401103	1.127142766	0.413	1.960	2.130	0.493	1.1864371	0.860	0.738	1.060	0.976	0.413269336	1.059978873	0.975561089
354	0.366	1.160	0.641	0.684	1.020	0.684	0.679	0.506	0.579	0.641342998	1.022783958	0.678506664	0.364	0.944	0.823	2.740	0.744135259	0.867	2.910	0.377	0.358	0.823405711	2.736096868	0.744135259
355	0.400	0.911	0.571	0.438	0.927	1.960	0.245	0.557	0.531	0.571339748	0.927300774	0.244727684	0.369	0.698	1.070	0.978	0.684088793	0.639	2.380	0.467	0.369	1.070270008	0.977704743	0.684088793
356	0.534	0.914	0.450	0.290	0.948	1.100	0.325	1.010	2.750	0.450367301	0.948151174	0.325123243	0.298	0.634	1.170	0.325	0.986337384	1.870	0.804	1.150	1.710	0.298264342	1.148026636	1.709409618
357	0.296	4.360	1.430	0.541	0.878	2.920	0.495	0.607	0.939	1.425001182	0.87840537	0.495164951	0.293	2.460	2.950	1.970	0.550029075	0.860	2.140	0.341	0.348	2.946189143	1.96760477	0.550029075
358	0.600	2.180	1.100	0.417	1.040	0.839	0.460	1.060	0.371	1.102911874	1.038390981	0.460120108	0.275	2.160	1.540	0.417	0.353619631	0.289	0.630	0.500	0.300	1.543418182	0.417402921	0.353619631
359	0.316	0.960	1.930	0.591	1.170	1.670	0.607	2.000	1.430	1.929152286	1.169039562	0.60748928	0.368	0.986	2.620	1.100	0.662389258	0.555	1.170	0.869	0.686	2.617518797	1.104620222	0.662389258
360	0.432	1.040	1.130	0.557	1.060	2.110	0.574	1.470	0.876	1.12572771	1.061030478	0.573731695	0.370	1.190	1.040	1.020	0.558915819	0.703	1.080	0.680	0.707	1.043964645	1.019609655	0.558915819
361	0.645	0.678	1.380	1.660	1.060	1.330	0.305	1.630	1.440	0.645382363	0.678360138	1.382118241	0.591	1.120	1.040	3.310	0.721272945	0.648	0.710	0.969	0.725	1.03619044	3.312206141	0.721272945
362	1.550	0.852	0.956	0.770	1.090	0.672	0.822	1.180	0.667	0.956289058	1.094198184	0.821546811	2.240	0.934	0.623	0.914	0.714015997	0.415	0.995	1.870	1.030	2.24268432	1.867027709	1.03173701
363	0.924	0.571	0.878	0.748	1.630	1.370	1.050	1.390	1.410	0.877992332	0.570522123	1.410511993	0.998	1.080	0.449	0.830	0.790899969	0.351	1.250	0.826	0.584	0.998325433	0.826432182	0.584180009
364	0.838	1.410	0.857	0.677	1.850	0.633	0.402	2.250	2.820	0.857249687	1.411863545	2.817088452	0.903	1.640	0.941	0.953	0.757659577	0.449	1.000	0.386	0.435	1.641070152	1.001868011	0.757659577
365	1.280	2.420	0.623	0.850	1.700	1.100	3.520	3.330	3.220	0.622730096	1.704558117	3.515586792	1.090	2.140	0.650	1.030	0.745213629	0.686	1.160	0.368	0.663	1.094359376	0.368200652	0.662770116
366	1.070	1.420	0.733	0.794	1.760	0.576	2.320	2.690	2.710	0.732900043	1.756280205	2.320986866	0.749	1.540	1.220	1.060	1.156379967	0.527	1.350	0.314	0.455	1.222041564	1.057891206	1.156379967
367	0.845	1.150	0.573	1.170	1.480	0.872	0.630	0.937	2.240	0.573240946	1.479842895	0.629788846	0.938	1.140	1.340	1.510	0.793643707	0.567	1.230	0.546	0.915	1.343602092	1.513449692	0.793643707
368	0.533	2.400	9.720	6.740	1.450	1.970	7.110	1.130	1.430	9.724508703	1.449636879	7.105474975	0.706	2.520	3.960	3.400	4.517322558	2.020	5.150	0.821	0.874	3.964862427	3.401124427	4.517322558
369	0.676	1.390	1.100	0.607	1.040	0.447	1.020	2.030	1.690	1.102558241	1.392881174	1.686686699	0.406	1.070	0.988	0.396	0.335782648	0.945	1.280	1.230	0.887	0.406110914	1.225767629	0.887193841
370	0.378	0.846	0.973	0.612	1.200	3.190	0.698	0.749	1.510	0.973196208	1.203548713	0.69848282	0.475	1.030	1.220	0.825	0.590537218	0.902	1.270	0.778	0.728	1.224516814	0.824563986	0.590537218
371	0.355	1.060	1.790	0.301	1.120	1.910	0.449	1.410	1.060	1.793911554	1.121862335	0.448725496	0.597	1.030	2.860	0.975	0.557445197	0.623	0.695	0.899	0.404	2.856071931	0.975393817	0.557445197
372	0.284	0.849	0.846	0.424	1.880	1.580	0.431	0.644	2.230	0.845578283	1.880976849	0.431334699	0.610	0.718	1.560	0.867	0.300682561	0.551	1.200	1.240	0.798	1.560927907	0.867466985	0.300682561
373	0.305	0.905	1.290	0.491	1.200	1.420	0.635	0.781	1.720	1.290111891	1.198994984	0.634767699	0.602	1.580	2.260	0.905	0.612061339	0.702	2.470	1.080	1.080	2.25667675	0.905460985	0.612061339
374	0.322	0.771	1.540	0.528	1.160	1.510	0.658	1.310	1.810	1.537303223	1.162596853	0.65763827	0.645	1.270	1.430	0.713	0.289776976	0.745	2.830	0.732	0.573	0.644665331	0.732106584	0.57309711
375	0.352	0.603	1.020	0.448	1.080	1.440	0.375	0.943	1.630	1.015280369	1.08201498	0.374919151	0.648	0.999	1.250	0.726	0.527581394	0.377	0.776	0.733	0.848	0.647559773	0.733470695	0.84767257
376	0.207	0.678	1.270	1.210	1.350	1.920	0.554	0.526	1.900	1.27222147	1.345168186	0.554220092	0.715	1.010	1.450	0.309	0.42385373	1.180	1.180	0.653	1.250	1.445541853	0.308835115	0.42385373
377	0.232	0.888	1.000	0.400	1.300	2.000	0.528	1.170	1.380	1.002032511	0.384511558	1.4193538	0.728	1.510	0.544	0.689	1.213908034	0.559	1.070	0.741	0.661	0.544496839	0.688611116	1.213908034
378	0.265	0.623	1.230	0.671	1.230	1.630	0.498	0.997	2.740	0.265009384	0.622746697	1.225202467	0.635	1.030	0.993	1.230	0.400482216	0.708	1.190	1.090	1.610	0.992803909	1.22531926	0.400482216
379	0.385	1.080	1.400	0.961	1.130	1.150	0.590	2.160	1.700	1.400348056	1.126988851	0.589929435	0.595	1.160	0.589	1.870	0.417398077	0.499	1.960	1.720	0.945	0.589071911	1.870555888	0.417398077
380	0.483	0.592	1.340	0.721	1.270	1.140	0.606	1.570	1.680	0.483387206	0.591632777	1.336630653	0.563	1.000	0.899	1.490	0.703066576	0.705	1.550	0.857	0.949	0.898595354	1.485513573	0.703066576
381	0.762	0.772	1.000	0.458	1.340	2.830	0.376	1.230	2.110	0.762466609	0.772355912	1.002685322	0.622	1.010	0.852	0.836	0.401394858	1.010	0.852	0.502	1.580	0.852479757	0.836342072	0.401394858
382	0.768	1.120	2.670	0.409	1.370	1.910	0.301	0.901	1.230	0.7675485	1.123113832	2.671814651	0.564	1.230	2.140	0.644	0.483127055	0.842	0.843	0.879	0.658	2.137382213	0.643632133	0.483127055
383	0.352	0.555	1.260	0.806	1.130	0.508	0.820	0.928	1.070	1.264925279	1.131475164	0.819623147	0.767	0.880	0.797	1.210	0.619347808	0.837	1.140	0.422	0.508	0.766805335	0.421878031	0.507999858
384	0.285	0.648	1.140	0.717	1.170	0.523	0.796	0.975	1.150	1.141495999	1.173565633	0.795960082	0.815	1.150	0.422	0.671	0.806057954	0.862	0.678	0.220	0.586	0.814639805	0.22001372	0.586268224
385	1.520	0.639	1.210	0.714	1.190	0.568	0.681	0.524	1.520	1.51907784	0.714015997	0.681461722	2.020	1.110	0.395	0.876	0.349128788	0.314	0.903	0.253	0.569	2.018836643	0.252925035	0.568567579
386	1.040	0.818	1.000	1.060	1.770	0.739	0.949	2.290	1.540	1.001281298	1.7713629	0.949353899	0.983	1.020	1.380	1.150	0.849959331	1.370	1.220	0.614	0.426	0.983457913	0.614448624	0.426052587
387	0.885	1.040	0.889	0.725	1.310	1.100	1.140	1.400	0.979	0.888636652	1.313849094	1.138506251	0.756	1.290	0.374	0.958	1.059465878	2.740	1.220	0.447	0.343	0.755928517	0.446776401	0.343168168
388	0.730	1.040	1.150	0.902	0.909	0.967	0.564	1.570	0.603	1.147820062	0.908868025	0.563779355	0.592	1.260	1.450	1.230	1.16766832	1.620	0.924	0.420	0.656	1.446922605	1.226550174	1.16766832
389	0.661	1.120	0.757	0.673	0.954	0.879	2.130	1.330	0.716	0.756998746	0.954108184	2.125369014	0.548	1.180	0.909	1.480	0.69051018	0.693	1.370	0.369	0.406	0.548375869	0.369339326	0.406099604
390	0.899	1.480	1.130	1.010	1.110	0.832	2.060	1.950	1.080	1.125182831	1.481575401	1.082662084	0.491	1.240	0.946	1.890	0.74800197	0.469	1.790	0.425	0.556	0.490628773	0.425444033	0.555599617
391	0.770	1.960	0.901	1.190	1.080	1.350	3.840	1.650	1.040	0.770233082	1.955279289	0.900829228	0.526	0.996	0.868	1.050	0.458086855	0.445	5.390	0.736	0.437	0.86808546	1.052304181	0.458086855
392	0.587	5.210	4.330	2.410	1.210	3.200	2.270	2.530	5.990	0.587124479	5.20812248	4.330065001	0.303	4.420	4.800	2.030	0.499108704	2.070	2.920	4.740	0.692	4.801098801	2.033826599	0.499108704
393	0.641	5.310	1.820	2.070	0.976	2.510	1.850	1.240	2.430	0.640676333	5.312776774	1.817271567	0.453	6.200	2.570	2.330	2.410451069	1.570	3.660	1.850	0.776	2.570777389	2.330198603	2.410451069
394	0.616	5.640	7.490	2.120	1.310	3.740	1.770	2.030	2.810	0.616122246	5.635858405	7.485760953	0.537	6.190	5.770	3.170	3.400025881	2.130	1.650	1.000	0.978	5.769383146	3.173543128	3.400025881
395	0.761	0.729	1.330	0.554	2.660	0.729	0.793	1.860	1.350	0.761430903	0.729254124	1.334102394	0.647	0.418	0.991	1.380	1.66259769	0.395	1.370	0.736	0.576	0.991484393	1.384610764	1.66259769
396	0.727	0.603	1.650	1.180	1.130	1.170	1.140	1.330	0.438	0.727181627	0.603308504	1.649616434	0.589	0.503	1.370	1.610	0.408868594	1.170	2.980	1.240	0.279	1.374635658	1.606388245	0.408868594
397	0.759	0.916	1.300	0.688	1.160	1.440	1.130	0.208	0.065	0.759381086	0.916130777	1.295022792	0.495	0.932	0.861	1.300	0.2835007	0.633	1.200	0.799	0.695	0.860945148	1.304920936	0.2835007
398	0.802	0.818	1.340	2.070	1.350	1.940	0.551	1.250	6.630	0.80183462	0.818419445	1.341225428	0.630	0.941	1.570	4.420	3.059445057	0.725	1.870	0.520	0.718	1.573028123	4.418308505	3.059445057
399	0.655	2.030	1.250	0.693	1.300	2.710	0.788	1.180	1.140	0.654985063	2.033919378	1.245250919	0.579	1.520	0.897	0.794	1.183205402	1.020	3.350	0.398	0.608	0.897460446	0.793558131	1.183205402
400	0.628	1.310	1.950	1.180	1.150	1.410	0.574	0.953	1.560	1.945487883	1.151033881	0.573535187	0.640	1.200	1.720	1.710	1.638014384	0.428	1.570	1.030	0.444	1.724814154	1.714279993	1.638014384
401	0.232	0.803	1.280	0.779	1.140	0.787	0.844	1.190	1.230	1.283212113	0.803096046	1.2257791	0.693	1.060	0.871	0.944	0.721778434	0.645	0.899	0.636	0.603	1.064585459	0.899101456	0.721778434
402	0.335	0.917	1.570	0.687	1.060	0.580	0.801	1.240	1.120	1.572661459	1.063388157	0.801107683	0.582	0.956	0.665	0.666	0.717438179	0.929	0.715	0.721	0.964	0.581919543	0.720547577	0.963979684
403	1.060	0.491	0.897	0.720	0.979	0.674	0.792	1.260	1.000	1.064169225	0.490884069	0.673670767	1.270	0.803	0.401	0.653	0.463318609	0.456	0.967	0.824	1.080	1.269856287	0.823620974	1.080065858
404	1.010	0.817	1.150	0.349	1.050	0.733	0.975	1.310	1.050	1.011868674	0.349128788	0.732543536	1.330	0.994	0.535	0.662	0.72048537	0.348	1.120	1.170	0.775	1.330936115	1.170086691	0.775123269
405	9.830	1.170	1.640	0.629	0.698	0.316	0.727	0.400	0.436	0.726572969	0.399941311	0.435806795	12.900	0.786	0.662	0.788	2.952156053	0.901	0.808	0.367	0.307	0.662380937	0.788190117	2.952156053
406	0.812	2.280	0.656	2.240	1.140	1.940	2.690	1.640	1.200	0.811745849	2.28303494	0.655585499	0.580	1.080	0.502	2.890	1.248116291	0.713	10.800	0.772	0.775	0.502138268	2.885820329	1.248116291
407	0.731	1.580	0.877	1.110	1.160	1.760	1.950	1.510	1.620	0.731046597	1.578711651	0.876772005	0.634	1.060	2.210	1.410	2.240876349	0.888	3.790	1.550	1.980	2.205333854	1.412028799	2.240876349
408	0.632	2.690	1.770	2.950	1.140	3.720	6.040	2.290	2.950	6.036055699	2.291971834	2.953540132	0.398	2.840	1.800	3.610	0.757075734	1.350	3.330	0.324	2.100	1.796162509	3.608379566	0.757075734
409	0.738	13.000	1.910	3.060	1.130	3.260	6.390	4.800	9.880	0.737565384	13.00854326	1.911098088	0.238	9.350	2.060	4.360	1.190702941	1.670	4.680	10.500	5.590	2.062914024	4.361523906	1.190702941
410	0.608	16.900	1.280	3.400	1.130	3.970	16.300	5.290	7.660	0.608182849	16.89715574	1.28327963	0.286	13.400	2.510	6.070	0.282826224	2.550	19.300	10.500	2.050	2.513935349	6.074658364	0.282826224
411	0.511	3.360	2.860	4.520	1.210	2.130	3.970	3.100	3.880	2.855144145	1.20927853	3.968633843	0.762	2.240	8.150	4.070	1.265416714	1.330	2.750	1.940	1.690	8.15070572	4.066841039	1.265416714
412	0.726	1.880	1.650	0.818	1.220	1.770	0.700	0.932	1.630	0.725849996	1.884662428	1.651363837	0.568	1.770	1.920	0.995	0.902047683	0.815	1.430	0.881	1.150	1.921064842	0.995404256	0.902047683
413	0.647	1.110	1.240	1.640	1.060	1.750	0.511	1.340	0.858	1.240468947	1.062810136	0.511093434	0.646	1.520	1.470	2.080	0.491314783	0.574	1.090	0.932	0.420	1.469293295	2.079415443	0.491314783
414	0.623	0.900	1.160	0.974	1.110	1.680	1.070	1.520	0.768	1.155296649	1.108533379	1.068221019	0.636	0.971	1.060	1.320	0.960594047	0.622	1.100	0.869	0.521	1.062308902	1.319527677	0.960594047
415	0.636	0.736	1.240	1.410	1.500	1.880	0.619	1.760	1.220	1.238609174	1.503026634	0.618599229	0.628	1.050	0.837	1.740	1.184832472	0.853	1.030	0.685	0.646	0.836703654	1.74153265	1.184832472
416	0.508	0.953	1.240	0.463	1.570	1.520	0.459	1.320	1.810	1.236106933	1.569330411	0.458533564	0.685	1.150	1.660	1.460	1.411203486	0.677	0.893	0.866	0.748	1.656939536	1.459071851	1.411203486
417	0.497	0.696	1.390	0.541	1.190	1.200	0.504	1.570	1.980	1.39386189	0.696376313	1.979599016	0.737	0.908	1.180	1.080	0.607319232	0.598	1.910	0.948	1.000	0.736563306	0.948136052	1.00213847
418	0.335	1.330	1.310	0.499	1.460	1.750	0.772	1.410	1.180	0.334512736	1.331878074	1.313571295	0.863	2.400	1.320	0.987	0.69289275	1.010	2.000	0.741	1.210	1.321343623	0.986605241	0.69289275
419	0.277	0.876	1.140	0.666	1.140	1.620	0.706	1.460	1.690	1.144072296	0.875559197	1.692568481	0.664	1.130	1.160	0.941	0.541479876	0.562	1.320	0.585	0.770	0.663616052	0.584560496	0.770498327
420	0.283	1.110	1.310	0.537	1.100	1.390	0.827	1.660	2.420	1.312817501	1.105046499	2.421613143	0.763	1.390	1.080	1.290	0.677038202	0.576	0.978	0.762	0.993	1.387830964	0.977507755	0.677038202
421	0.299	0.849	1.300	0.722	1.120	0.794	0.711	0.785	1.090	1.302018811	0.849300423	1.090508775	0.640	0.924	0.984	1.190	0.696976901	0.762	1.130	0.477	0.749	0.923521373	1.130130899	0.696976901
422	0.290	0.941	1.120	0.835	1.070	0.656	0.819	1.340	1.470	0.940945547	1.067487042	0.656368563	0.429	1.190	0.760	0.927	0.667192679	0.990	0.890	0.619	0.489	1.190862888	0.890208758	0.667192679
423	0.282	0.906	1.090	0.758	1.090	1.100	0.814	1.430	1.610	1.094104589	0.906481915	1.613866941	0.623	1.280	0.750	0.941	0.779283443	1.100	0.913	0.678	1.290	1.279444545	0.912895754	0.779283443
424	0.479	0.859	1.500	0.761	1.040	0.642	0.801	1.110	1.070	0.85895231	1.038886256	0.641913767	0.303	1.060	0.645	0.833	0.812386317	0.574	0.840	0.476	0.650	1.060536099	0.645429529	0.303114398
425	0.357	0.606	1.320	0.817	1.200	0.570	0.809	0.595	0.982	1.316034866	0.605510353	0.982440032	0.993	1.000	0.819	1.540	0.561935183	1.010	1.730	0.394	0.565	1.00149251	1.72820422	0.561935183
426	0.383	0.430	1.420	0.701	1.210	0.582	0.780	0.798	1.000	1.420127355	1.214000462	0.780201726	0.919	1.040	0.869	0.707	0.687403806	1.030	0.647	0.447	0.668	0.918652858	0.447153957	0.667760538
427	0.352	1.340	1.010	0.829	1.180	0.550	0.982	1.160	1.130	1.01260314	1.336322188	1.127555854	0.346	1.110	0.381	0.622	0.816912672	1.000	0.757	0.366	0.398	1.113556482	0.757200275	0.816912672
428	0.379	0.689	1.120	0.693	0.957	0.560	0.939	0.630	0.661	1.118232559	0.688689839	0.66102255	0.426	0.980	0.540	0.734	0.788475105	1.070	0.705	0.556	0.864	0.425717748	0.556158285	0.864311512
429	0.647	0.606	1.040	0.704	0.982	0.552	0.751	1.100	1.010	1.037114453	0.606231686	1.007960243	0.168	1.270	0.534	0.713	0.692837341	0.953	0.753	0.462	0.355	0.168250814	0.461670468	0.354902408
430	0.700	0.390	1.110	0.656	1.010	0.588	0.740	0.772	1.410	0.390321355	1.012496613	0.58800351	0.093	1.340	0.594	0.700	0.83515889	1.080	0.675	0.896	0.396	1.344660317	0.674964974	0.83515889
431	0.565	1.040	0.985	0.624	0.996	0.605	0.786	1.060	0.947	0.984952407	1.04057188	0.946907665	0.268	1.190	0.608	0.667	0.548721451	1.510	0.710	0.324	0.467	1.189652774	0.608192464	0.267700644
432	0.663	0.316	1.320	0.479	1.280	0.651	0.613	0.964	1.740	1.31576121	0.315727404	0.651059411	0.154	1.250	0.529	0.717	0.634774295	1.280	0.713	0.622	0.426	0.154230024	0.622319775	0.426301961
433	0.456	3.150	1.150	0.485	1.110	0.614	0.520	1.220	0.990	1.152014881	1.105084131	0.520348225	0.499	1.900	0.694	0.852	0.462779329	1.200	1.030	0.512	0.401	0.694311316	0.851934147	0.462779329
434	0.707	0.604	1.600	0.447	1.140	0.698	0.551	0.986	1.660	1.599542796	0.603517052	1.656454786	0.107	1.320	0.639	1.570	0.654949406	0.904	1.420	0.423	0.482	1.315838046	1.421726112	0.654949406
435	0.541	1.350	1.140	0.656	0.969	0.606	0.779	1.290	0.944	1.140678398	1.354249024	0.943711384	0.292	1.190	0.615	1.120	1.194365597	0.666	0.858	0.531	0.414	1.1207266	1.194365597	0.666493545
436	0.635	0.408	1.460	0.472	1.110	0.709	0.629	1.090	1.350	1.46196769	0.407745012	1.353021361	0.365	1.350	0.757	0.762	0.704177393	1.180	1.310	0.843	0.615	0.364882767	0.84274095	0.615313921
437	0.288	1.780	1.450	0.808	1.060	0.670	0.794	1.040	0.721	1.454130753	1.05705878	0.794063231	0.451	0.931	0.396	1.020	0.700849528	0.495	1.480	0.787	0.973	0.3960169	1.019562398	0.700849528
438	0.584	1.060	1.320	0.446	1.060	0.579	0.654	0.843	0.619	1.323920028	1.063975535	0.618940548	0.226	1.340	0.532	0.895	0.446693023	0.591	1.400	0.591	0.636	1.344752227	1.402073259	0.446693023
439	0.686	0.746	1.220	0.586	1.070	0.753	0.848	1.290	0.692	1.215965182	0.746289895	0.692034442	0.319	1.290	0.406	1.290	0.646258037	0.464	1.370	0.612	0.676	1.294597896	1.37201228	0.646258037
440	0.408	0.694	1.620	0.742	1.190	0.771	0.965	1.570	0.509	1.624680286	0.694124159	0.509208583	0.228	1.340	0.795	0.841	0.4462844	0.572	1.070	1.230	0.614	1.336587455	1.068067519	0.4462844
441	0.482	0.728	1.720	0.794	0.971	0.987	1.010	1.700	0.937	1.71534531	0.727689718	0.936895121	0.199	1.080	0.822	1.060	0.658428966	0.768	1.370	0.939	0.707	1.081192107	1.365003457	0.658428966
442	0.381	0.720	1.210	0.617	1.110	0.855	1.040	0.499	0.875	1.214513728	0.720362511	0.874913299	0.307	1.090	0.693	1.180	0.472096108	0.640	1.240	0.298	1.150	0.306696809	0.297711888	1.151786993
443	0.763	0.603	1.500	0.626	1.070	0.584	0.691	1.080	1.120	1.500319599	0.603019347	1.118034806	0.587	1.090	0.453	0.844	0.617420987	0.285	0.887	0.642	0.961	0.586726465	0.642248538	0.960585508
444	0.587	0.788	1.300	0.633	1.090	0.713	1.010	0.838	0.427	0.58722329	0.787741279	1.303501584	0.721	1.260	0.608	0.586	0.678909572	0.464	1.310	0.876	0.261	0.608351528	0.585596658	0.678909572
445	0.679	0.594	1.170	0.283	1.230	0.560	1.040	0.429	0.564	0.679008018	0.594428027	1.16991042	0.858	1.230	0.694	0.730	0.687892477	0.464	1.060	0.312	1.080	0.694137318	0.730282879	0.687892477
446	1.710	0.687	1.180	1.020	1.220	0.618	0.840	0.728	0.994	1.18267265	1.218599177	0.840001151	1.120	1.110	0.750	0.903	0.807756984	0.193	0.921	0.257	0.722	0.749678446	0.90274182	0.807756984
447	0.871	2.130	1.020	1.230	0.711	2.130	1.020	0.820	0.580	1.021093621	0.820438103	0.580089763	0.903	1.760	1.810	1.850	0.629255626	0.921	0.776	0.610	0.297	1.808154432	1.846147685	0.629255626
448	0.852	4.310	1.890	2.350	0.882	2.690	1.820	1.960	1.030	0.852347394	4.310358835	1.886921975	0.271	4.370	0.247	5.300	0.650975587	1.280	1.350	1.100	0.789	0.247224268	5.299717062	0.650975587
449	1.060	1.370	1.000	0.757	1.020	2.030	1.500	2.040	2.100	1.057391987	1.367691138	1.004057735	0.416	1.880	1.890	1.150	2.348434484	0.997	3.120	0.904	0.922	1.887633748	1.149721438	2.348434484
450	0.227	0.882	1.160	0.542	1.110	1.870	0.755	1.600	1.520	1.157894516	0.881734531	1.521014659	0.603	1.410	1.340	1.230	0.537268146	0.876	0.964	0.537	0.603	1.411877811	0.963567547	0.537268146
451	0.205	0.832	1.380	0.619	1.050	1.700	0.640	1.930	1.090	1.377354214	1.045420409	0.640001484	0.714	1.120	1.600	1.150	0.448498512	0.979	1.020	0.577	0.542	0.713855697	0.577204382	0.541501027
452	0.312	0.823	1.250	0.611	1.080	1.880	0.730	1.270	2.030	1.247445377	0.823007605	2.026766279	0.784	1.230	0.655	1.440	0.777137568	0.737	1.150	0.747	0.612	1.231988886	1.151870461	0.777137568
453	0.290	0.874	1.150	0.788	1.130	2.530	0.734	0.877	0.557	1.146152416	0.874252811	0.556702269	0.897	1.190	1.010	1.500	0.801820162	1.120	1.490	0.673	1.050	0.897180864	0.673122754	1.046855099
454	0.289	0.722	0.979	0.692	0.892	3.600	0.605	1.060	0.545	0.979454449	0.721791988	0.99490513	0.818	1.210	0.645	1.240	0.665902587	1.920	0.844	0.559	0.714	0.81791232	0.559335787	0.714018227
455	0.285	0.736	0.813	0.743	1.120	1.710	0.824	0.745	0.822	0.813333178	0.735568449	0.822229902	0.693	1.090	1.000	1.210	0.610706642	0.623	1.120	0.745	0.695	1.088122552	1.115381675	0.610706642
456	0.309	0.903	1.350	0.665	1.090	1.550	0.867	1.070	0.902	1.347540977	0.903369197	1.553572038	0.620	1.070	0.600	1.010	0.691747809	0.543	1.250	0.741	0.865	0.619855407	0.740651291	0.864582948
457	0.199	0.884	1.030	0.658	1.140	1.560	0.861	0.736	1.090	1.029630621	0.8836276	1.090972788	1.010	1.340	1.060	1.030	0.541500493	0.822	1.120	0.632	0.509	1.337651888	1.119418559	0.541500493
458	0.227	0.777	1.350	0.606	0.969	0.947	0.682	1.080	1.280	0.777345512	0.968766764	0.947245183	0.762	1.290	1.180	1.010	0.645068982	0.369	1.090	0.644	0.637	1.293805342	1.085267284	0.645068982
459	0.219	0.728	1.140	0.697	1.020	1.230	0.714	1.390	1.010	1.144365793	0.728423151	1.00895603	0.686	0.968	1.230	1.100	0.743079791	0.423	1.040	0.670	0.733	0.968195321	1.044616762	0.743079791
460	0.270	0.712	1.590	0.667	1.080	1.040	0.771	0.869	0.553	0.711637627	1.077315403	1.043356893	0.936	1.130	1.010	0.958	0.60554883	0.600	1.090	0.482	0.796	1.132503196	1.086139377	0.60554883
461	0.252	0.724	1.320	0.655	1.080	0.998	0.634	0.927	1.450	1.315692429	0.724007081	1.446243307	0.947	1.200	0.751	1.010	0.420533997	0.726	1.040	1.200	0.616	1.202617144	1.043119384	0.420533997
462	0.254	0.761	1.020	0.646	1.050	0.965	0.691	1.360	1.540	1.021869656	0.76100789	1.53605279	0.944	1.060	0.694	1.080	0.757147541	0.645	1.050	0.654	0.537	1.063367504	1.050381319	0.757147541
463	0.313	0.716	1.210	0.640	0.961	0.908	0.732	1.360	1.100	0.716172377	0.961189103	0.907894316	0.701	1.040	0.912	0.940	0.853168252	0.643	0.962	0.593	0.495	1.039149883	0.961860435	0.853168252
464	0.351	0.769	1.260	0.638	1.030	1.160	0.702	1.020	1.230	0.76877715	1.030197165	1.159497228	0.641	1.080	0.809	0.978	0.639985368	1.030	1.020	0.583	0.525	1.081609663	1.016188332	0.639985368
465	0.410	0.923	1.520	0.635	1.030	1.190	0.694	1.210	1.350	1.522734575	0.922933563	1.188782742	1.510	1.190	1.040	1.010	0.664510113	1.110	1.030	0.622	0.486	1.510952148	0.621856702	0.486166605
466	1.900	1.580	0.925	1.180	1.160	1.020	0.334	0.540	0.486	0.333819068	0.540347146	0.486010401	11.500	1.630	0.405	1.530	1.531463421	1.120	1.620	0.722	0.536	0.405268332	1.531463421	1.531463421
467	4.690	2.260	0.907	0.701	1.280	1.770	0.787	0.850	0.960	0.786814664	0.849580929	0.959985963	5.960	2.110	3.660	1.450	1.447922986	1.010	1.230	0.517	0.506	3.658434737	1.447922986	1.447922986
468	1.500	1.070	0.610	0.489	0.704	2.800	0.998	2.340	0.961	0.997516285	2.343742741	0.961229205	13.400	1.970	0.659	1.190	1.194810187	1.010	1.050	0.777	0.454	0.658843828	1.194810187	1.194810187
469	4.100	2.040	1.890	2.090	2.220	3.390	6.090	2.000	3.600	9.088085733	1.997509203	9.595649144	1.370	1.560	2.470	2.960	2.955387681	1.170	6.460	1.480	1.310	2.472800209	2.955387681	2.955387681
470	0.675	0.483	0.649	0.346	0.281	0.702	1.460	1.890	2.160	0.675246377	0.482617109	0.648862388	0.307	0.936	0.689	0.669	18.05813552	0.627	5.620	1.110	1.270	0.688662804	0.669347576	18.05813552
471	0.540	1.500	1.100	0.651	0.489	1.300	0.652	1.030	1.060	0.539958271	1.501844197	1.102645685	0.476	0.778	1.280	0.558	0.346327813	0.742	0.508	0.602	0.541	1.276726826	0.558214669	0.346327813
472	0.570	1.730	0.421	0.615	0.164	0.938	1.370	0.354	0.481	1.372880175	0.354060528	0.481300732	0.218	1.400	0.916	0.568	1.234946232	0.640	1.750	0.308	0.305	0.915806825	0.567665732	1.234946232
473	0.520	1.250	0.746	0.295	0.390	1.530	0.229	0.995	1.180	0.229127608	0.994831147	1.178551538	0.410	0.488	0.725	0.514	0.514117077	1.390	1.220	0.641	0.574	0.725313974	0.514117077	0.514117077
474	4.590	4.050	0.435	0.763	0.395	1.290	0.505	2.110	0.777	0.504726724	2.113456409	0.776964363	5.520	1.660	0.885	1.430	1.433288486	0.728	0.674	0.919	0.631	0.885012503	1.433288486	1.433288486
475	3.030	1.120	1.170	1.380	0.410	0.499	1.340	0.750	1.230	1.339053139	0.749786392	1.227350913	2.940	0.737	0.507	1.420	1.417781606	0.601	1.240	0.782	2.410	0.50734615	1.417781606	1.417781606
476	0.380	1.050	0.996	0.816	1.110	0.539	0.840	0.862	0.886	0.83974341	0.862019746	0.886245951	0.695	0.958	0.522	0.934	0.93427403	0.807	0.860	0.667	0.616	0.52228295	0.93427403	0.93427403
477	0.343	0.931	1.080	0.738	1.270	0.524	0.765	0.793	0.988	0.765179138	0.793009086	0.987694703	0.793	1.110	0.634	0.876	0.875785592	0.938	0.855	0.675	0.534	0.634074454	0.875785592	0.875785592
478	0.854	1.670	1.010	0.878	0.571	1.440	0.809	2.450	2.600	0.809252648	2.447108068	2.602047207	1.200	0.935	0.985	1.610	1.613651916	0.377	1.700	2.490	2.490	0.985114087	1.613651916	1.613651916
479	2.430	0.631	1.080	1.440	0.366	0.347	1.350	0.759	0.574	1.353899749	0.758802531	0.574367348	1.610	0.602	0.936	1.410	1.413506924	0.703	1.330	1.070	1.070	0.936083551	1.413506924	1.413506924
480	0.903	0.619	0.955	1.310	0.757	0.520	1.090	0.432	0.523	1.092137955	0.431883397	0.523098225	1.660	1.470	0.628	1.080	1.079369206	0.866	0.958	1.080	1.870	0.628063935	1.79369206	1.079369206
481	0.394	1.440	1.110	1.030	0.585	0.509	0.963	0.755	0.904	1.108324748	1.032140614	0.584825806	0.625	1.880	0.745	0.830	0.830382591	1.030	0.790	0.767	0.748	0.744825683	0.830382591	0.830382591
482	0.401	0.913	1.100	0.706	0.519	0.480	0.781	1.040	1.060	0.780521324	1.039866965	0.61463749	0.858	0.972	0.793	0.820	1.03	1.140	0.837	1.200	1.110	0.792594565	0.82	1.320300555
483	1.900	0.616	1.000	0.950	0.394	0.690	0.899	0.677	1.060	0.899447728	0.677225535	1.064432666	2.100	1.110	1.020	1.040	1.040560685	1.390	1.030	0.473	0.414	1.01808051	1.040560685	1.040560685
484	9.930	0.977	1.060	0.829	0.481	0.835	0.835	0.674	1.190	1.05705607	0.828570274	0.481271803	1.410	1.540	0.897	0.893	0.89250015	1.550	0.933	0.742	0.499	0.89701528	0.89250015	0.89250015
485	2.510	0.692	1.050	1.160	0.306	0.419	1.140	0.592	0.923	1.14400127	0.591614265	0.923149074	2.310	0.649	1.180	1.250	1.246365608	0.833	1.180	1.270	1.110	1.178491937	1.246365608	1.246365608
486	2.270	1.430	1.180	0.756	0.456	1.220	1.010	1.310	0.978	1.179254321	0.755506011	0.45639969	1.700	1.280	0.842	0.853	0.853401944	1.780	0.852	1.310	1.290	0.842281321	0.853401944	0.853401944
487	2.770	1.690	1.160	1.740	0.697	0.741	1.640	0.800	0.777	1.642554556	0.800391614	0.776505703	4.720	1.290	0.821	1.900	1.897536223	0.477	1.880	0.428	0.482	0.821323211	1.897536223	1.897536223
488	2.230	1.010	1.010	1.400	0.471	0.474	1.270	1.060	1.040	1.269999481	1.06360752	1.039153336	3.230	1.320	0.795	1.630	1.62750401	0.843	1.100	1.730	1.930	0.795123251	1.62750401	1.62750401
489	5.860	0.972	1.170	0.730	0.587	0.556	0.801	0.780	1.690	1.173553884	0.729899505	0.586598957	6.980	1.370	0.779	0.783	0.782631488	1.400	0.776	0.723	1.630	0.778952702	0.782631488	0.782631488
490	3.300	1.270	1.200	0.893	0.704	0.743	0.877	1.090	2.630	1.204291194	0.892698189	0.704101747	1.300	1.110	0.920	0.834	0.834118708	1.950	0.784	0.771	1.910	0.920140267	0.834118708	0.834118708
491	0.439	0.685	0.947	0.763	0.804	0.515	0.792	1.110	1.000	0.791734057	1.106977315	0.999975892	0.702	1.090	0.557	0.810	0.8097233	1.160	0.744	1.010	0.853	0.556771896	0.8097233	0.8097233
492	0.403	0.764	0.936	0.664	0.304	0.543	0.697	1.030	0.944	0.697261119	1.033576362	0.943554093	0.714	1.030	0.574	0.674	0.674414953	1.060	0.687	0.948	0.814	0.573837469	0.674414953	0.674414953
493	1.840	0.697	1.080	0.933	0.400	0.439	0.994	0.924	0.969	0.994204485	0.924433976	0.969346328	1.660	0.751	1.080	1.140	1.139570018	0.934	1.150	0.876	0.725	1.081757288	1.139570018	1.139570018
494	0.629	1.110	0.521	0.816	0.858	3.010	0.749	2.010	1.840	0.520903296	0.81554996	0.857670157	0.397	1.460	0.412	1.470	1.471860209	1.050	1.100	1.010	1.250	0.411847363	1.471860209	1.471860209
495	2.390	1.030	1.120	1.430	0.325	0.372	1.400	1.240	1.320	1.404381757	1.236458884	1.319811734	3.810	1.260	0.933	1.260	1.260418027	0.691	1.260	2.300	2.400	0.93323155	1.260418027	1.260418027
496	0.540	0.909	0.737	0.803	0.890	1.320	0.653	0.843	0.785	0.653140267	0.84282723	0.785499919	0.618	1.130	0.779	0.719	0.718899517	1.010	1.030	0.859	0.901	0.779099789	0.718899517	0.718899517
497	2.830	1.110	1.130	0.830	0.427	0.480	0.803	0.996	0.692	0.80283548	0.99613068	0.691749196	3.150	1.270	1.040	1.040	1.044855991	1.070	1.010	0.609	0.627	1.04350364	1.044855991	1.044855991
498	0.503	1.180	0.759	0.433	0.703	1.190	0.384	1.000	1.150	0.75943328	0.433113147	0.702968015	0.381	0.920	0.473	1.020	1.02221264	0.687	1.280	0.557	0.691	0.472763122	1.02221264	1.02221264
499	0.477	1.500	1.080	0.766	0.505	1.270	0.781	1.370	0.970	1.084978171	0.765965807	0.505175632	0.380	1.240	1.300	0.968	0.967883252	0.575	1.090	0.593	0.584	1.301584428	0.967883252	0.967883252
500	1.710	0.865	1.110	0.707	0.457	0.570	0.743	1.400	1.050	0.743189452	1.398217713	1.049855221	4.230	1.000	1.050	0.975	0.974562032	1.190	1.010	0.715	0.555	1.047821268	0.974562032	0.974562032
501	0.617	0.888	0.492	0.436	0.752	1.740	1.190	1.090	1.070	0.491505187	0.435898042	0.751996771	0.416	1.260	1.110	0.566	0.565664154	0.684	1.810	0.713	0.702	1.106904626	0.565664154	0.565664154
502	0.585	0.974	0.718	0.594	0.699	0.924	0.583	1.670	1.570	0.718303778	0.59438958	0.699050504	0.410	1.070	0.780	0.548	0.547758104	0.447	0.516	1.240	0.596	0.780029823	0.547758104	0.547758104
503	0.555	0.775	0.893	1.030	0.705	1.520	0.454	1.390	1.020	0.892964194	1.027794623	0.705324093	0.435	1.010	1.480	0.841	0.84081392	0.733	1.560	0.665	0.750	1.478663232	0.84081392	0.84081392
504	1.240	0.617	1.120	0.550	0.268	0.378	1.070	0.853	0.810	1.074761707	0.852506336	0.810459801	3.120	0.646	0.764	0.400	0.399588134	0.736	1.070	2.720	2.430	0.764121719	0.399588134	0.399588134
505	0.599	1.490	0.605	0.633	0.746	1.290	0.577	1.610	2.080	0.604782254	0.633034335	0.746205336	0.467	1.150	0.989	0.884	0.883862676	0.553	1.520	1.060	0.858	0.989311109	0.883862676	0.883862676
506	2.540	0.760	1.040	0.508	0.244	0.654	0.545	0.727	0.800	1.038472943	0.507574656	0.243690378	2.990	0.843	0.807	0.826	0.826420955	0.560	0.726	2.180	2.040	0.80665421	0.826420955	0.826420955
507	0.365	0.987	1.230	0.568	0.416	0.435	0.851	0.434	0.445	1.228013858	0.268463687	0.416162388	0.954	1.190	0.977	0.597	0.596592903	0.528	0.760	1.850	1.820	0.976874692	0.596592903	1.596592903
508	4.050	0.851	1.070	0.840	0.452	0.648	0.735	1.380	1.390	1.065005662	0.839536924	0.451744106	5.630	1.150	0.951	1.210	1.211056571	0.980	1.260	0.588	0.576	0.951273861	1.211056571	1.211056571
509	1.388	1.760	1.060	0.549	0.444	0.531	0.544	0.957	1.130	1.061625481	0.549254584	0.443664217	0.778	1.480	0.909	0.385	0.385128202	1.270	0.388	1.520	1.510	0.908732738	0.385128202	0.385128202
510	0.352	1.220	1.400	0.549	0.375	0.611	0.632	0.864	0.790	1.399358578	0.548866134	0.375252449	0.876	1.040	0.874	0.587	0.58749091	0.699	0.798	2.110	1.680	0.874130036	0.58749091	0.58749091
511	2.050	0.600	1.490	0.462	0.268	0.377	0.482	0.402	0.467	1.488847402	0.461962673	0.267955351	2.090	0.930	1.350	1.120	1.123534306	0.781	0.970	2.340	2.390	1.345887324	1.123534306	1.123534306
512	0.273	0.994	1.420	0.686	0.466	0.559	0.705	0.716	0.649	1.019967236	0.65961887	0.465806218	0.743	1.090	0.845	0.780	0.570235585	1.110	0.780	1.770	1.510	1.545112988	0.570235585	1.570235585
513	2.160	0.636	0.718	0.612	0.240	0.514	0.522	0.704	0.681	0.717830788	0.511575116	1.0155012	2.100	0.914	0.796	0.909	0.909001603	0.556	0.583	2.540	2.520	1.795852368	0.909001603	1.09001603
514	0.390	0.647	0.576	1.500	0.939	0.043	1.370	1.150	1.570	0.576040798	1.500820714	0.939371824	0.570	2.050	0.912	1.810	1.814317553	0.027	2.030	0.532	0.672	0.911762716	1.814317553	1.814317553
515	0.680	0.930	1.040	0.674	0.403	0.396	0.822	0.547	0.334	0.41746443	0.72414419	0.40252696	0.917	1.120	0.682	0.732	0.732093048	0.652	0.734	1.980	2.150	0.881826436	0.732093048	0.732093048
516	1.770	0.788	1.470	0.798	0.269	0.717	0.459	0.911	0.924	1.470854174	0.797967774	0.269087731	2.050	0.862	1.000	0.711	0.710932207	0.646	0.478	2.860	2.920	1.004771714	0.710932207	0.710932207
517	0.880	1.160	0.897	0.869	0.320	0.477	0.921	0.890	1.650	0.896550532	0.869121541	0.319961158	0.670	1.080	0.557	0.526	0.526131844	1.060	0.509	1.230	0.937	0.556633473	0.526131844	0.526131844
518	0.498	0.850	1.020	0.740	0.343	0.394	0.700	0.479	0.418	1.024725999	0.439757193	0.342954146	1.120	1.020	0.730	0.948	0.948323449	0.817	0.818	2.230	2.300	0.729607093	0.948323449	0.948323449
519	1.010	0.695	1.080	0.606	0.298	0.416	0.498	0.415	0.436	1.081939852	0.405900211	0.297997904	1.470	0.957	0.828	0.958	0.958038712	0.867	0.793	2.220	2.240	0.828279968	0.958038712	0.958038712
520	1.170	1.090	1.370	0.453	0.231	1.700	0.847	1.620	1.350	1.368536741	0.452820749	0.230920955	0.715	0.485	0.643	0.949	0.948816938	0.698	0.465	1.110	1.460	0.642731491	0.948816938	0.948816938
521	1.040	1.300	0.953	0.701	0.377	0.643	0.779	1.060	1.070	0.95342776	0.701005667	0.377033772	0.730	1.140	0.725	0.523	0.523303546	1.440	0.523	0.611	0.665	0.725048695	0.523303546	0.523303546
522	2.930	1.360	0.403	0.528	0.444	1.280	0.369	1.310	1.560	0.402941616	0.52832907	0.444395132	2.620	1.260	0.306	0.188	0.187889006	0.850	0.639	2.370	2.240	0.305734454	0.187889006	0.187889006
523	3.290	1.630	0.989	2.150	0.647	1.120	2.190	0.765	0.786	0.988731969	2.151072281	0.647365646	8.300	1.270	0.621	1.980	1.984529398	0.891	1.950	0.397	0.499	0.620880356	1.984529398	1.984529398
524	7.400	1.380	0.942	0.988	0.326	1.280	1.000	0.934	1.280	7.398185609	1.383763803	0.941917596	9.320	1.030	0.383	0.811	0.811181267	0.569	0.692	0.456	0.754	0.383128759	0.811181267	0.811181267
525	6.390	0.641	3.310	2.380	0.345	2.070	1.110	12.100	24.000	6.387167986	0.64145463	3.30752567	4.060	2.780	4.610	4.890	4.885537167	0.727	1.360	6.470	32.900	4.605202333	4.885537167	4.885537167
526	8.290	0.872	0.884	1.420	2.020	0.795	1.460	0.861	0.660	0.884269552	1.418613028	2.017657423	8.380	0.754	0.707	1.100	1.101835447	0.816	1.040	0.544	0.409	0.706849152	1.101835447	1.101835447
527	0.822	0.920	0.605	1.390	0.494	0.560	1.030	0.931	0.896	0.721668086	0.920203357	0.905399297	1.430	0.752	1.200	1.140	1.142956998	0.498	1.100	2.410	2.560	0.903469284	1.142956998	1.3428
528	3.690	2.070	0.913	8.140	0.399	0.836	18.200	2.230	2.020	3.686680077	6.070960144	0.913108376	4.050	2.060	0.604	7.340	7.343707193	0.708	12.200	1.360	1.150	0.604173856	7.343707193	7.343707193
529	10.500	1.660	2.490	2.390	0.420	1.480	1.270	12.600	7.660	12.4740804	1.662827065	2.485576817	13.400	1.710	2.220	3.130	3.128149625	0.678	1.940	4.090	6.400	2.224046117	3.128149625	3.128149625
530	2.520	1.030	1.120	1.080	1.210	0.787	0.987	0.899	0.850	2.517549941	1.033315851	1.116584008	2.150	0.687	0.625	1.010	1.012128501	1.200	0.914	0.473	0.536	0.624890174	1.012128501	1.012128501
531	0.894	0.620	0.698	0.526	1.440	0.073	0.630	0.880	1.150	0.89374809	0.619862371	0.697818355	0.486	0.809	0.632	0.567	0.567337744	0.036	0.618	0.422	0.509	0.632137813	0.567337744	0.567337744
532	0.487	0.768	1.140	0.575	1.220	0.944	0.531	0.761	0.785	0.530862687	0.760933986	1.206816	0.913	0.731	0.889	0.862	0.862237544	0.679	0.952	1.290	1.410	0.889218384	0.862237544	0.862237544
533	5.720	1.140	1.150	0.937	2.560	0.425	1.030	1.150	1.100	1.03446297	1.147852395	1.101451699	5.930	0.861	0.917	0.900	0.900434287	2.010	0.839	0.556	0.576	0.916790905	0.900434287	0.900434287
534	0.598	0.906	1.200	0.464	0.641	1.520	0.646	0.845	1.020	0.59810007	0.906435177	1.201759552	0.682	0.831	0.912	0.576	0.576058893	0.861	0.799	1.440	1.520	0.912333568	0.576058893	0.576058893
535	1.290	1.200	1.140	0.641	0.401	0.565	0.757	0.843	0.855	1.294843425	1.203402523	1.139617847	0.440	0.953	0.520	0.786	0.785678564	0.375	0.563	1.430	1.390	0.52046988	0.785678564	0.785678564
536	1.030	0.645	0.756	0.457	0.855	0.635	0.505	1.180	2.190	0.505038745	1.180217336	2.186076376	0.613	1.020	0.658	0.713	0.713203489	0.444	0.849	0.587	0.581	0.658456466	0.713203489	0.713203489
537	1.220	1.500	1.010	0.728	0.809	0.813	1.030	0.701	0.869	1.029538756	0.700759664	0.868503676	0.542	0.906	1.010	0.755	0.754798822	0.282	0.778	1.360	1.350	1.005894481	0.754798822	0.754798822
538	2.020	12.200	1.560	3.670	0.434	1.600	4.400	15.000	11.200	6.399956015	6.03135763	4.18663335	1.390	11.000	1.040	4.820	4.815905997	1.060	5.200	31.100	22.300	1.038371544	4.815905997	4.815905997
539	5.660	1.040	1.380	1.010	0.636	0.625	1.020	0.841	0.704	1.019737534	0.841106056	0.703813635	7.370	0.793	1.120	0.886	0.886134224	2.700	0.763	0.734	0.617	1.120126964	0.886134224	0.886134224
540	0.267	2.430	7.030	0.609	0.651	1.750	0.879	14.500	16.000	0.879349704	9.51371985	8.95974935	0.868	2.650	4.140	1.330	1.333703302	0.666	1.310	38.000	36.900	4.140990487	1.333703302	1.333703302
541	1.660	1.750	1.080	1.050	5.080	0.766	0.994	0.772	0.626	0.993932809	0.772313825	0.625944699	1.330	0.711	0.535	0.930	0.929592082	1.160	0.825	0.401	0.531	0.534728791	0.929592082	0.929592082
542	2.890	1.410	0.867	3.470	0.762	0.985	4.170	6.170	5.410	2.886147258	1.405892015	0.866858533	1.980	0.711	0.916	4.640	4.639750266	0.430	4.790	11.800	11.300	0.915834752	4.639750266	4.639750266
543	0.563	0.616	1.040	0.483	1.050	0.940	0.481	0.951	0.999	0.56267646	0.615519843	1.038420888	0.798	0.758	0.704	0.643	0.64284584	0.548	1.020	1.290	1.190	0.703796784	0.64284584	0.64284584
544	3.370	1.080	1.200	0.919	0.535	0.473	0.972	0.631	0.643	0.971691912	0.631296437	0.642577168	2.990	1.160	1.130	0.898	0.898194469	1.110	0.901	0.948	0.915	1.133803329	0.898194469	0.898194469
545	0.599	0.557	1.120	0.422	0.864	0.983	0.365	1.500	0.987	0.598550312	0.556703398	1.11819653	0.743	0.879	0.860	0.711	0.711317299	0.626	0.635	0.702	0.615	0.859559731	0.711317299	0.711317299
546	0.845	1.410	0.899	1.090	0.452	0.769	1.040	0.994	1.080	1.044099142	0.994396039	1.075944789	0.637	0.911	0.646	0.445	0.444527132	0.748	0.438	1.180	1.220	0.645541629	0.444527132	0.444527132
547	0.616	0.581	1.040	0.460	1.000	1.130	0.450	1.220	1.080	0.616341361	0.58095225	1.036547073	0.666	0.931	0.636	0.889	0.888787914	0.501	0.982	0.503	0.484	0.636018231	0.888787914	0.888787914
548	0.506	0.594	1.150	0.406	1.010	0.954	0.384	0.952	0.813	0.506368507	0.593821478	1.154790513	0.760	0.862	0.758	0.833	0.832518713	0.377	1.120	0.750	0.704	0.757580013	0.832518713	0.832518713
549	1.220	1.900	1.590	1.320	0.467	0.951	1.610	0.863	0.982	1.614013617	0.862795982	0.982195562	0.376	1.240	1.150	0.774	0.774106261	0.293	0.757	1.580	1.730	1.145925239	0.774106261	0.774106261
550	1.120	1.420	1.210	1.340	0.451	0.724	1.260	0.971	1.000	1.258906901	0.97096036	1.000198498	0.319	0.977	0.622	0.624	0.624170588	0.244	0.602	1.520	1.590	0.621516852	0.624170588	0.624170588
551	6.440	1.340	1.170	0.927	1.300	0.394	0.984	0.740	0.704	0.984255967	0.740411153	1.703768425	6.240	0.907	0.801	0.832	0.831591203	1.950	0.797	0.661	0.593	0.800675397	0.831591203	0.831591203
552	0.663	0.581	0.921	0.464	0.875	0.862	0.445	0.944	0.995	0.663160909	0.581200485	0.920816696	0.616	0.840	0.744	0.965	0.964894271	0.977	0.848	0.461	0.447	0.744254777	0.964894271	0.964894271
553	1.160	1.260	1.060	0.943	0.410	0.619	1.740	0.483	0.554	1.742613471	0.482646705	0.553595848	0.332	0.566	0.649	0.415	0.414759531	0.217	0.847	1.760	1.640	0.648571595	0.414759531	0.414759531
554	1.270	1.110	1.650	0.695	0.410	0.983	0.805	1.110	1.070	0.805411613	1.113308979	1.074621163	0.182	0.643	1.490	0.948	0.947792138	0.428	0.574	2.430	2.250	1.492779322	0.947792138	0.947792138
555	0.761	1.380	0.888	0.908	0.527	0.749	0.917	0.972	1.090	0.761129357	1.380054534	0.887779084	0.835	0.937	0.731	0.465	0.465475051	0.612	0.457	1.120	1.140	0.731158503	0.465475051	0.465475051
556	0.668	0.483	0.955	0.544	0.760	0.730	0.474	0.842	1.010	0.668303509	0.482832671	0.954600844	0.569	0.795	0.670	0.942	0.942118479	0.746	0.787	0.473	0.447	0.670347464	0.942118479	0.942118479
557	0.417	0.549	0.968	0.869	0.654	0.420	0.327	0.871	0.944	0.327333441	0.871058926	0.943691469	0.608	0.962	0.670	1.830	1.829364524	0.896	0.874	0.483	0.503	0.670475205	1.829364524	1.829364524
558	0.865	1.350	0.870	0.867	0.400	0.608	0.892	0.886	1.080	0.864804966	1.354865121	0.86985944	0.870	0.989	0.871	0.485	0.484971558	0.843	0.475	1.140	1.180	0.871124091	0.484971558	0.484971558
559	1.190	1.430	0.953	1.050	0.442	0.736	1.030	1.070	1.120	1.032074745	1.072005933	1.119542416	0.281	0.983	0.648	0.585	0.585321525	0.346	0.537	1.320	1.360	0.647905309	0.585321525	0.585321525
560	0.912	1.290	0.868	0.766	0.342	0.543	0.787	0.800	1.060	0.911915156	1.290731113	0.868360068	0.881	0.978	1.050	0.493	0.493202977	1.340	0.479	1.140	1.170	1.053511636	0.493202977	0.493202977
561	0.992	1.300	0.882	0.788	0.315	0.858	0.808	0.864	1.020	0.992054292	0.9698832	0.882049185	0.885	1.030	1.210	0.538	0.537797373	3.790	0.517	1.170	1.230	1.205445354	0.537797373	0.537797373
562	0.804	1.400	1.060	0.758	0.351	0.955	0.782	0.840	0.872	0.781620769	0.840401899	0.872026815	1.090	1.080	1.270	0.604	0.604453387	5.440	0.586	1.240	1.310	1.270125659	0.604453387	0.604453387
563	0.747	1.350	1.130	1.060	0.388	0.656	1.080	0.874	0.927	1.084440482	0.873820765	0.926636992	1.120	0.987	1.240	0.866	0.86587023	4.040	0.833	1.490	1.560	1.237565485	0.86587023	0.86587023
564	6.290	1.440	1.280	0.977	0.710	0.441	1.000	0.601	0.639	1.001582931	0.600791624	0.638899632	7.240	1.010	0.950	0.873	0.872687995	1.730	0.866	0.837	0.769	0.949704039	0.872687995	0.872687995
565	0.862	1.330	0.952	0.757	0.311	1.040	0.780	0.906	0.949	0.861606773	1.328056829	0.951909671	1.150	1.040	1.300	0.553	0.553393817	2.550	0.539	1.180	1.270	1.303870902	0.553393817	0.553393817
566	0.537	1.180	1.140	1.420	0.415	1.150	1.400	0.702	0.736	1.395849685	0.701586646	0.735817686	1.160	0.847	1.130	1.120	1.122114143	0.868	1.070	1.600	1.660	1.127859432	1.122114143	1.122114143
567	1.430	0.906	1.110	1.290	0.340	0.685	1.350	0.597	0.630	1.430693742	0.905714478	1.110166473	1.460	0.736	1.300	1.170	1.168631014	0.505	1.150	1.650	1.740	1.302393583	1.168631014	1.168631014
568	0.396	1.090	1.060	1.570	0.425	1.020	1.570	0.574	0.617	1.573936158	0.573505106	0.616539623	1.060	0.790	1.150	1.240	1.239867079	0.969	1.210	1.710	1.810	1.150482686	1.239867079	1.239867079
569	0.865	0.975	1.050	1.470	0.390	0.887	1.490	0.567	0.598	0.865435061	0.974843951	1.046734149	1.210	0.722	1.250	1.200	1.199080485	0.632	1.170	1.680	1.770	1.251385774	1.199080485	1.199080485
570	3.310	1.210	1.240	0.894	0.309	0.850	0.921	0.679	0.712	0.920980591	0.678559562	0.712374067	3.320	1.060	1.260	0.856	0.855683568	0.451	0.834	1.020	1.030	1.2600782	0.855683568	0.855683568
571	2.130	1.230	1.190	0.931	0.340	0.755	0.940	0.650	0.703	0.940283757	0.650497982	0.703286593	2.200	1.080	1.230	0.871	0.871346179	0.498	0.834	0.891	0.963	1.2317947	0.871346179	0.871346179
572	2.200	1.300	1.210	0.930	0.443	0.586	0.942	0.614	0.684	0.94189519	0.614125783	0.683935752	2.360	1.120	1.230	0.901	0.900724488	0.828	0.858	0.915	0.986	1.22590707	0.900724488	0.900724488
573	4.210	1.320	1.220	0.849	0.650	0.851	0.917	0.566	0.608	0.916724482	0.565949222	0.608204399	4.690	1.320	1.190	0.888	0.887567082	2.100	0.895	1.030	1.070	1.192161468	0.887567082	0.887567082
574	1.710	0.949	1.190	1.090	0.309	0.566	1.100	0.650	0.699	1.706478661	0.949311043	1.187367223	1.770	0.823	1.290	1.120	1.123594498	0.528	1.080	1.560	1.630	1.289528964	1.123594498	1.123594498
575	3.080	1.120	1.300	0.883	0.304	0.881	0.917	0.681	0.745	0.917384221	0.680935862	0.745225505	3.440	0.984	1.230	0.900	0.900243294	0.513	0.885	1.100	1.140	1.231179933	0.900243294	0.900243294
576	0.577	0.617	0.503	0.422	0.771	0.571	0.414	0.611	0.645	0.577211379	0.617237716	0.502528208	0.316	0.807	0.645	0.534	0.534147045	2.150	0.740	0.531	0.492	0.645100045	0.534147045	0.534147045
577	2.010	1.030	1.270	0.886	0.302	0.728	0.928	0.695	0.749	0.92779162	0.694617904	0.74886108	2.000	0.909	1.230	0.967	0.967443811	0.536	0.963	1.300	1.380	1.225243214	0.967443811	0.967443811
578	0.940	1.620	1.840	1.030	0.629	1.040	1.010	1.120	1.090	1.008565739	1.119120208	1.089391277	0.810	0.937	0.468	0.590	0.589845965	0.574	0.825	1.160	0.971	0.467545879	0.589845965	0.589845965
579	0.553	0.605	0.516	0.345	0.522	0.063	0.650	1.900	1.990	0.650443744	1.899795842	1.990788874	0.680	1.020	1.390	0.864	0.863997117	0.040	1.140	1.190	2.050	1.392588944	0.863997117	0.863997117
580	1.090	1.610	1.990	0.750	0.487	0.929	0.797	0.676	0.630	0.797425191	0.676322639	0.630371596	1.050	0.990	0.545	0.602	0.601797778	0.439	0.704	1.070	0.959	0.545253667	0.601797778	0.601797778
581	0.579	1.610	2.090	0.998	0.456	0.897	1.140	0.792	0.798	1.60639663	2.093256809	0.99817297	0.700	0.956	0.540	0.490	0.489787338	0.314	0.550	0.984	1.010	0.98443133	1.011408552	0.539815464
582	0.908	1.380	1.870	1.030	0.392	0.595	1.130	0.696	0.747	1.133456504	0.696491904	0.747272424	0.744	0.601	0.619	0.485	0.485367443	0.341	0.516	1.330	1.360	0.618634444	0.485367443	0.485367443
583	0.925	1.620	2.400	1.650	0.527	0.651	1.780	0.766	0.742	1.775290063	0.766212437	0.82394169	0.911	0.564	0.335	0.391	0.81133412	0.509	0.396	0.849	0.833	0.334936684	0.691133412	0.391133412
584	1.020	1.460	1.220	1.120	0.259	0.614	1.180	1.440	1.550	1.184371963	1.444556787	1.551962678	1.480	0.832	0.383	0.465	0.46454667	0.263	0.445	1.150	1.190	0.383169108	0.46454667	0.46454667
585	1.060	1.350	1.260	0.960	0.322	0.660	0.995	1.410	1.560	0.99498088	1.407156957	1.556769621	1.010	0.901	0.585	0.440	0.439702614	0.339	0.443	1.060	1.070	0.585430881	0.439702614	0.439702614
586	0.848	1.550	2.030	1.570	0.286	0.518	1.600	0.908	1.010	1.603084077	0.908436125	1.010979745	0.994	0.468	0.624	0.404	0.40438449	0.266	0.407	0.858	0.850	0.623674222	0.40438449	0.40438449
587	1.270	1.420	1.230	0.926	0.513	0.766	0.958	1.270	1.330	0.958496231	1.273157483	1.326778832	1.020	0.943	0.721	0.422	0.421683539	0.532	0.418	1.100	1.130	0.720987474	0.421683539	0.421683539
588	0.852	1.380	1.220	0.885	0.570	0.759	0.923	1.310	1.370	1.380215863	1.222493222	0.884558665	0.782	1.020	0.883	0.471	0.47133666	0.593	0.466	1.130	1.170	1.1282622	1.174483571	0.88265017
589	0.825	1.340	1.250	0.830	0.433	0.914	0.905	1.350	1.400	1.336675185	1.245227138	0.830292936	0.764	1.070	0.879	0.503	0.503148019	1.580	0.522	1.220	1.220	1.22349128	1.221130147	0.878941644
590	0.836	1.540	1.650	0.968	0.481	0.622	1.030	1.260	1.260	1.535282796	1.654239425	0.968097296	0.472	0.713	0.892	0.476	0.475979862	2.410	0.492	0.919	0.976	0.918788515	0.976008481	0.892479272
591	1.240	1.350	1.850	1.050	0.669	0.549	1.090	1.210	1.230	1.350227612	1.846231685	1.047717238	0.878	0.886	0.915	0.564	0.564160282	1.890	0.558	1.180	1.200	1.177024247	1.202832624	0.914925827
592	2.880	1.080	0.578	2.520	3.670	0.349	2.980	0.506	0.501	1.076785683	0.578372304	2.524765447	3.550	0.609	0.492	1.940	1.939982289	1.580	1.800	1.540	1.690	1.540058162	1.69273624	0.491673623
593	1.100	1.580	1.880	1.670	0.320	0.453	1.700	1.370	1.430	1.695378672	1.368528838	1.432297697	1.160	0.648	0.435	0.469	0.469297681	0.256	0.459	1.110	1.080	0.434933121	0.469297681	0.469297681
594	0.903	1.230	1.210	0.865	0.546	0.835	0.877	1.260	1.300	1.226075893	1.205099841	0.86499713	0.511	0.924	0.986	0.502	0.501843893	1.390	0.514	1.160	1.210	1.164411132	1.208077138	0.98551791
595	1.290	1.400	1.280	0.835	0.436	0.443	0.877	1.250	1.260	1.400019646	1.277687352	0.83485436	0.796	1.220	0.887	0.587	0.58670139	2.020	0.583	1.300	1.210	1.304624106	1.21394209	0.886885571
596	0.927	1.620	1.850	1.330	0.436	0.912	1.380	1.180	1.270	1.378785503	1.180051332	1.269470803	0.947	0.635	0.547	0.441	0.441471258	0.479	0.456	0.926	0.947	0.546660709	0.441471258	0.441471258
597	4.720	2.000	1.260	2.080	1.120	0.797	2.020	1.100	1.040	2.016885564	1.102978068	1.038750364	1.210	1.290	0.619	1.850	1.851542807	1.520	1.780	0.383	0.406	0.619361249	1.851542807	1.851542807
598	1.130	0.920	0.828	0.514	1.100	0.028	0.666	0.406	2.050	0.920284785	0.828376421	0.51369458	0.450	0.997	1.750	0.618	0.618186127	0.011	0.476	0.999	0.742	0.999136341	0.741713499	1.748544945
599	2.290	1.590	0.698	1.620	2.940	0.965	1.420	0.579	0.554	1.593498604	0.697976435	1.615193506	3.270	0.639	0.607	2.010	2.011612292	6.060	2.200	2.330	1.950	2.331376351	1.95006927	0.606646432
600	8.265	0.999	6.000	0.719	1.580	6.260	5.697	2.970	0.888	10.99890856	5.999840595	10.7189588	5.400	1.460	7.230	0.555	0.555215207	1.900	0.811	4.820	1.900	4.819893425	1.901936327	7.233412521
601	2.820	4.750	1.710	2.810	0.637	1.490	4.790	1.200	0.419	4.749225081	1.71401811	2.813301195	2.750	4.170	1.240	4.100	4.102277635	0.946	5.360	2.130	1.910	2.125259501	1.913497358	1.237527997
602	2.810	1.580	1.340	1.070	2.010	0.548	1.120	0.642	0.665	1.582713446	1.342248407	1.074577014	2.930	0.713	0.819	0.648	0.647771001	1.950	0.698	1.950	1.950	1.945805618	1.950344709	0.819310429
603	8.110	1.680	1.260	1.640	1.090	0.869	1.610	1.140	1.190	1.675231003	1.255756052	1.640258503	8.020	1.240	0.678	1.470	1.465003346	1.750	1.470	0.379	0.394	0.378883285	0.393971257	0.678248331
604	0.755	0.776	0.661	0.414	1.120	1.200	0.598	1.800	1.490	0.775761899	0.661280131	0.413732591	0.731	1.210	0.855	0.686	0.685717574	0.583	0.631	0.943	0.663	0.942577239	0.662509794	0.855126859
605	0.586	2.420	1.200	4.220	1.010	1.290	5.010	1.140	1.110	2.423224022	1.204754974	4.223860046	0.428	1.410	0.724	4.230	4.22648222	2.150	4.130	0.494	0.346	0.494212558	0.34585306	0.723850068
606	3.490	1.560	1.190	2.500	0.715	0.825	2.580	1.590	1.570	1.558213178	1.186365287	2.495280524	1.360	0.962	0.634	3.540	3.542613859	1.010	2.990	2.470	2.570	2.471718443	2.56909644	0.633821975
607	0.746	0.720	0.925	0.464	1.420	1.360	0.507	1.620	1.490	0.720096229	0.924655608	0.46359191	0.787	0.706	1.290	0.720	0.719522087	0.403	0.521	0.395	0.484	0.395395543	0.483844012	1.289429501
608	4.540	2.040	1.510	1.090	2.310	0.710	1.220	0.683	0.739	2.04404987	1.507878992	1.086885706	6.310	0.816	0.339	0.687	0.686950646	4.440	0.761	2.370	2.500	2.372357349	2.498729829	0.339398676
609	2.900	1.580	1.700	0.996	2.530	0.432	1.050	0.813	0.825	1.578719815	1.701586453	0.996088385	3.950	0.623	0.404	0.575	0.575237845	2.270	0.586	2.800	2.860	2.803447302	2.858200462	0.403982509
610	2.050	1.370	1.490	1.080	2.060	0.547	1.140	0.641	0.678	1.3740531	1.485512284	1.076919416	2.780	0.689	0.674	0.724	0.723709135	2.260	0.727	2.130	2.170	2.128767514	2.172280741	0.673964234
611	1.200	1.490	3.997	1.350	1.570	2.861	1.380	1.745	1.757	1.493896233	5.996690618	1.352466344	11.900	1.090	1.360	1.040	1.043611499	1.630	1.010	0.785	0.797	0.7854167	0.796571479	1.355791996
612	4.500	1.480	0.938	0.942	1.040	1.000	0.986	1.110	1.160	1.476334601	4.938199581	6.942409832	8.190	1.150	0.912	2.240	2.244320064	2.000	2.220	0.492	0.509	0.491757993	0.509477016	0.911662532
613	8.150	1.410	1.180	1.100	1.340	0.639	1.200	0.683	0.704	1.409749977	1.1808832	1.102810093	8.090	0.992	0.967	0.642	0.641803408	1.520	0.603	1.930	1.970	1.931054774	1.968633644	0.966650073
614	4.400	2.070	1.220	1.150	1.720	0.639	1.120	0.648	0.687	2.067743817	1.222398818	1.151355992	18.300	1.090	1.110	0.577	0.576713608	1.660	0.582	1.700	1.750	1.702880437	1.751431151	1.10990814
615	2.870	3.320	1.610	2.950	1.010	1.580	3.740	2.240	2.070	3.318677065	1.614078054	2.949427793	3.430	2.100	1.270	4.070	4.074916652	2.000	3.380	3.380	3.760	3.379147812	3.75511125	1.269810019
616	0.754	25.800	1.680	3.940	0.759	9.300	8.360	1.520	2.360	25.80948606	1.680773331	3.942940774	16.600	10.400	1.800	5.430	5.429311172	24.700	8.280	1.210	1.340	1.213869483	1.336540281	1.803965657
617	1.660	1.480	1.410	0.958	1.390	0.455	0.929	0.767	0.818	1.483595921	1.407864309	0.957856204	1.930	0.728	0.646	0.490	0.489588802	1.490	0.478	2.790	2.820	2.794476172	2.821275077	0.646356188
618	0.690	0.679	1.140	0.982	0.271	0.045	0.788	1.520	0.691	0.679494463	1.141562591	0.982068042	0.650	0.631	1.190	1.490	1.485106706	0.012	0.683	0.404	0.261	0.403679428	0.260553309	1.187950838
619	0.759	0.522	1.170	0.620	0.980	0.908	0.610	1.250	1.140	0.522186841	1.171584442	0.620222659	0.790	0.807	0.880	0.756	0.75630446	0.476	0.675	0.368	0.514	0.368482599	0.513918651	0.88049215
620	0.793	0.684	0.408	0.893	0.889	0.803	0.826	0.993	0.951	0.684030305	0.408207905	0.892867716	1.030	1.500	0.549	0.624	0.623843439	1.720	0.567	2.460	2.470	2.458065162	2.468693786	0.549139016
621	0.393	0.857	1.660	0.360	0.450	1.380	0.214	0.378	0.441	0.857294451	1.659247952	0.359532504	1.050	1.110	1.130	0.129	0.129449523	0.824	0.154	0.325	0.388	0.324855613	0.388492236	1.125956972
622	0.523	1.040	0.487	0.824	0.665	0.448	0.977	0.790	0.819	1.043917249	0.487402058	0.824101001	1.090	1.020	0.549	0.605	0.604687321	2.480	0.671	1.490	1.550	1.489578553	1.549631272	0.548977689
623	4.430	1.850	1.310	1.500	1.270	0.807	1.500	1.220	1.230	1.845941829	1.306893293	1.497397061	5.420	1.120	0.697	1.780	1.783678004	2.290	1.740	0.583	0.562	0.582806405	0.561736959	0.696860916
624	2.150	1.850	1.330	2.080	1.690	0.739	2.080	0.706	0.646	1.85342282	1.333861365	2.077933218	8.290	1.310	0.906	1.640	1.63750633	2.070	1.640	0.597	0.643	0.596802786	0.642735002	0.906431829
625	2.570	1.870	1.670	2.000	1.310	0.720	2.000	1.010	0.880	1.869114665	1.670777507	1.997976925	2.720	1.310	1.170	2.160	2.161046149	1.420	2.090	1.000	1.180	1.001275965	1.17598996	1.16846193
626	1.050	0.408	0.977	0.904	2.180	0.049	1.040	0.861	0.763	0.408429839	0.976978113	0.903502598	0.697	0.672	0.933	1.040	1.03622483	0.043	0.994	0.697	0.618	0.697356715	0.618148282	0.933253473
627	4.350	1.320	0.801	1.440	1.910	0.491	1.410	0.689	1.080	1.324490947	0.800608827	1.442254107	5.450	0.952	0.609	1.640	1.637241723	1.640	1.640	1.140	0.918	1.144581171	0.918169541	0.608973416
628	0.887	0.475	1.040	0.418	0.997	0.905	0.416	1.170	0.938	0.474532878	1.036830289	0.417655043	0.671	0.941	0.437	0.530	0.530075004	0.476	0.554	0.459	0.350	0.45922096	0.350285588	0.4371161
629	4.220	1.350	1.070	1.570	1.950	0.402	1.660	0.429	0.417	1.347716792	1.073472167	1.56657178	4.710	0.803	0.965	0.945	0.944594574	1.740	1.090	0.765	0.675	0.764851926	0.674527331	0.96494878
630	0.873	0.606	0.803	0.565	2.520	0.028	0.680	0.535	0.743	0.802797812	0.565263433	0.872863853	0.651	0.885	0.642	0.506	0.505565114	0.011	0.442	0.545	0.475	0.884794914	0.642021538	0.505565114
631	0.641	0.348	0.779	0.359	2.390	0.474	0.367	0.639	0.657	0.347889239	0.779127327	0.358798596	0.443	0.731	0.523	0.688	0.687985787	2.040	0.729	0.339	0.300	0.338861991	0.29995288	0.523017446
632	0.363	1.290	0.871	0.853	1.270	0.640	0.867	0.218	0.298	0.870813465	0.852606124	0.362859642	0.534	0.928	0.331	0.521	0.521310436	0.539	0.435	0.746	0.840	0.9281074	0.330800513	0.521310436
633	1.040	0.547	1.190	0.454	0.916	0.875	0.419	2.390	0.590	1.194228631	0.454166965	1.038194792	0.577	0.909	0.807	0.544	0.544071207	0.395	0.536	0.445	0.400	0.908628704	0.806961343	0.544071207
634	2.200	1.600	1.480	0.758	1.340	0.635	0.872	0.885	0.852	1.60345875	1.484140225	0.75828869	11.300	1.180	1.060	1.110	1.110551291	1.810	1.170	0.863	0.981	0.862735654	0.980796635	1.057886966
635	0.735	0.516	0.827	0.105	1.610	1.060	0.178	0.768	0.251	0.516182184	0.826929752	0.104880994	0.480	0.805	0.458	0.123	0.123317643	0.911	0.152	0.839	0.231	0.805158249	0.457517566	0.123317643
636	0.912	0.566	1.180	0.462	2.420	2.260	0.355	0.868	0.837	1.179735112	0.462479559	0.911521934	0.612	1.080	0.631	0.519	0.519339628	0.757	0.486	0.326	0.460	1.081228889	0.631147284	0.519339628
637	0.383	1.370	0.783	0.677	1.050	0.679	0.696	0.279	0.301	0.782625287	0.677442518	0.382751093	0.549	1.280	0.416	0.475	0.475240955	0.292	0.419	0.802	0.900	1.284724735	0.416036362	0.475240955
638	1.180	0.494	1.000	0.571	1.040	0.897	0.573	0.772	0.754	0.999595718	0.571266463	1.183764777	0.795	0.845	0.577	0.548	0.547870926	0.423	0.629	1.440	1.070	0.844751202	0.577032755	0.547870926
639	5.190	1.470	1.650	1.100	0.958	0.720	1.110	1.560	1.240	1.467696636	1.653663882	1.101838368	4.720	1.130	0.873	1.040	1.038802242	1.620	1.030	2.080	1.920	1.128873821	0.872592938	1.038802242
640	1.130	0.629	1.060	0.854	1.700	2.240	0.776	0.754	1.020	1.064643554	0.853564844	1.126401463	0.606	1.020	0.396	0.665	0.664995505	0.570	0.516	1.590	1.150	1.019859188	0.395609653	0.664995505
641	0.928	0.386	0.967	1.710	1.750	1.340	1.560	0.711	0.714	0.967367437	1.709101997	0.928379349	0.519	0.718	0.520	0.906	0.906341386	0.736	0.684	1.150	0.857	0.71815803	0.520235205	0.906341386
642	2.000	1.650	1.370	1.370	1.850	0.627	1.380	0.798	0.910	1.366687331	1.366865856	11.95535999	3.100	0.892	1.200	0.798	0.798402689	1.400	0.779	1.390	1.530	0.892408678	1.196390118	0.798402689
643	8.200	1.460	1.320	1.120	1.450	0.674	1.100	0.913	0.914	1.320009649	1.122969419	18.15501583	1.720	1.090	0.984	0.726	0.725534937	1.270	0.717	1.690	1.850	1.08716753	0.983762347	0.725534937
644	1.884	0.270	0.975	0.214	1.990	1.190	0.285	0.792	0.259	0.975166714	0.214185643	0.884359874	1.449	0.393	0.405	0.208	0.207697413	0.794	0.248	0.393	0.199	1.393248201	0.404630053	0.207697413
645	0.406	1.090	0.780	0.666	3.350	0.468	0.651	0.334	0.344	0.77996656	0.666307093	0.406342484	0.620	1.210	0.642	0.459	0.458652485	0.502	0.447	0.920	0.926	1.211129939	0.642159538	0.458652485
646	3.300	1.330	0.967	1.520	2.660	0.591	1.530	0.701	0.763	0.966787546	1.51867936	13.2684334	1.320	0.894	0.628	0.770	0.769683098	1.180	0.743	1.270	1.450	0.893636635	0.627813295	0.769683098
647	0.429	1.050	0.770	0.578	3.360	0.544	0.576	0.308	0.324	0.769615396	0.578023153	0.42862473	0.567	1.240	0.886	0.474	0.474186241	0.624	0.472	0.943	0.984	1.241846756	0.885617869	0.474186241
648	0.879	0.656	0.811	0.541	1.630	3.010	0.567	0.550	0.570	0.811380213	0.541443201	0.879329007	0.581	0.756	0.694	0.796	0.796403232	2.080	0.742	0.920	0.996	0.75639765	0.694277887	0.796403232
649	0.673	0.986	1.190	0.435	4.820	1.090	0.444	0.545	0.510	1.189294242	0.435486284	0.672862612	0.761	1.050	0.488	0.504	0.504462388	1.000	0.479	0.699	0.731	1.054143797	0.488139453	0.504462388
650	2.410	8.640	2.230	7.020	0.892	1.510	9.640	4.360	5.010	2.225492371	7.016964492	2.414006942	1.050	4.560	1.490	5.330	5.334707472	0.865	6.210	9.190	9.100	4.564641603	1.485409823	5.334707472
651	0.755	1.080	0.874	0.483	3.770	0.567	0.490	0.355	0.371	0.874421595	0.482584498	0.754899921	0.743	1.140	0.901	0.505	0.505340722	0.668	0.497	0.863	0.896	1.138251645	0.90076092	0.505340722
652	6.310	1.290	0.942	1.560	1.660	0.555	1.660	0.448	0.366	0.94248881	1.563076959	6.305507638	5.770	0.945	1.780	0.965	0.965269466	2.050	0.943	0.824	0.616	0.94486284	1.775920128	0.965269466
653	6.010	1.500	0.671	1.330	1.980	0.518	1.130	0.474	0.551	0.671150041	1.325463986	6.006779137	7.060	1.120	1.610	1.520	1.519104737	2.230	1.440	0.819	0.778	1.11619196	1.614606718	1.519104737
654	10.600	1.700	0.895	2.110	0.666	0.597	2.100	0.536	0.569	2.111987926	0.665600686	0.596564902	1.020	1.070	1.170	1.420	1.419128382	1.410	1.430	1.210	1.280	1.067413688	1.17238429	1.419128382
655	1.470	4.860	1.240	9.350	0.790	1.260	7.450	1.550	1.360	9.351227644	0.790325687	1.258467862	1.200	2.760	0.852	5.620	5.615276947	2.010	3.940	3.390	3.470	2.764165347	0.852238603	5.615276947
656	12.100	1.530	0.907	1.150	1.510	0.691	1.160	0.573	0.600	0.907081395	1.149808562	12.14504834	1.800	1.040	1.170	0.753	0.753417056	1.140	0.741	1.430	1.490	1.038044762	1.172962305	0.753417056
657	1.180	1.310	1.040	1.810	1.860	0.448	1.920	0.528	0.531	1.043763843	1.81451153	1.183177978	1.500	1.090	1.690	1.440	1.441307993	1.490	1.900	0.666	0.656	1.088417581	1.694666313	1.441307993
658	1.520	1.400	1.130	2.490	4.300	0.475	2.100	0.563	0.510	2.487038624	4.299102275	0.474735794	1.500	1.130	0.967	2.020	2.022364926	1.710	1.740	0.661	0.626	1.131475955	0.96710657	2.022364926
659	1.290	0.817	0.348	0.727	0.861	5.630	1.110	1.440	1.380	0.726649522	0.860574701	5.631663083	0.347	0.895	1.240	1.270	1.269226534	1.350	1.080	0.901	1.170	0.894581229	1.235374064	1.269226534
660	0.649	1.560	1.000	0.676	0.797	0.834	0.551	0.669	0.815	0.675903683	0.796901619	0.834442739	0.742	1.170	0.388	1.190	1.187117232	0.654	0.693	1.740	1.790	1.171993874	0.387661035	1.187117232
661	0.674	1.120	0.724	0.539	1.040	0.511	0.599	0.627	0.697	0.538843387	0.444940266	1.21185275	0.792	1.190	0.617	0.939	0.939493906	0.664	0.991	1.260	1.320	1.8490041	0.617163977	0.939493906
662	0.701	1.250	0.802	0.955	1.440	0.606	1.140	0.729	0.719	0.954600608	1.437850843	0.605886576	0.695	1.540	0.230	0.720	0.719534699	0.621	0.791	1.370	1.350	1.541190211	0.229536264	0.719534699
663	1.460	1.310	1.150	1.970	2.610	0.463	1.980	0.569	0.561	1.974822586	2.605307856	0.463384004	2.070	1.120	0.936	1.270	1.270676937	1.360	1.570	0.756	0.665	1.116017411	0.93588316	1.270676937
664	0.683	1.490	1.110	0.759	1.840	0.919	0.833	0.638	0.508	0.759036208	1.837118308	0.919343642	0.658	1.640	0.732	1.210	1.209686628	0.940	0.220	1.500	1.210	1.635426641	0.732249105	1.209686628
665	0.725	1.550	0.872	1.160	0.964	0.803	1.020	0.882	0.888	1.158225671	0.96368009	0.803057472	0.724	1.540	0.359	1.370	1.365588427	0.539	1.450	1.500	1.340	1.535940115	0.358643388	1.365588427
666	2.400	1.530	1.080	1.780	3.800	0.521	1.690	0.389	0.376	1.777915857	3.804891628	0.521236802	2.520	1.170	0.617	1.490	1.492858041	1.820	1.510	0.797	0.877	1.165208893	0.616648033	1.492858041
667	0.831	0.467	0.495	0.021	0.758	1.100	0.025	0.803	0.298	0.020662752	0.757842702	1.10044283	0.485	0.925	1.900	0.026	0.025837215	0.864	0.017	0.821	0.272	0.925443939	1.9008803	0.025837215
668	0.668	1.450	0.954	2.480	0.975	1.200	1.650	0.491	0.464	2.479993007	0.974841295	1.196893117	0.715	1.270	0.362	0.988	0.98837335	0.737	1.050	1.320	1.130	1.272820774	0.361534035	0.98837335
669	0.647	1.250	0.874	1.410	1.610	0.868	1.560	0.741	0.579	1.407700093	1.614097493	0.867720014	0.736	1.080	0.387	0.382	0.381850548	0.933	0.418	1.170	1.140	1.082255415	0.387179066	0.381850548
670	12.900	0.621	0.819	1.240	0.420	2.720	0.876	1.390	0.951	1.243974312	0.420210363	2.720903438	1.130	0.486	1.880	1.040	1.041521371	1.010	1.610	1.760	0.872	0.485806017	1.884088588	1.041521371
671	0.715	1.030	0.910	0.714	2.130	0.791	1.020	0.656	0.642	0.71350234	2.131740951	0.790683942	0.668	0.576	0.674	1.370	1.370546416	1.010	1.160	1.030	0.951	0.576405951	0.674000067	1.370546416
672	8.840	1.540	1.070	1.720	3.320	0.623	1.720	0.476	0.433	1.716915768	3.322981003	0.622544757	10.100	1.120	1.030	1.490	1.492599029	1.130	1.410	0.729	0.716	1.118349108	1.034563174	1.492599029
673	0.675	1.120	0.582	1.990	2.720	0.607	2.060	0.788	0.943	1.991248418	2.718652574	0.606632664	0.719	0.487	0.357	1.100	1.101947338	0.526	0.872	1.240	1.320	0.486747937	0.35715637	1.101947338
674	0.635	1.540	1.050	1.000	2.360	1.260	1.060	0.466	0.240	1.001560007	2.356210785	1.264387461	0.700	0.661	0.369	0.609	0.608620116	1.560	0.678	1.350	1.300	0.661231141	0.368641087	0.608620116
675	0.695	0.819	0.730	2.710	3.920	0.582	3.150	0.864	0.887	2.7051251	3.924188207	0.581535889	0.733	2.680	0.245	0.930	0.929919143	0.700	1.080	1.320	1.250	2.684758319	0.245315817	0.929919143
676	0.593	1.090	0.726	2.030	1.640	0.358	2.140	0.951	0.727	2.030366586	1.642323476	0.358260268	0.683	1.370	0.318	0.811	0.810668105	1.330	0.632	1.680	1.740	0.810668105	0.810668105	1.32883369
677	1.340	1.220	0.828	1.540	2.700	0.547	1.350	0.554	0.602	1.53654562	2.702271831	0.54703768	1.400	0.802	0.869	1.020	1.024545298	3.280	0.839	1.370	1.380	0.802063637	0.868729885	1.024545298
678	1.240	1.450	1.070	1.600	1.900	0.515	1.480	0.549	0.583	1.595584729	1.90376766	0.514567578	1.330	0.724	1.030	0.918	0.91797078	4.080	0.768	1.120	1.130	0.723997049	1.026822319	0.91797078
679	0.643	0.841	0.801	1.580	0.964	0.663	1.390	0.959	1.150	1.577730891	0.964306751	0.662590141	0.737	1.090	0.259	0.862	0.861579601	0.631	0.718	1.580	1.940	0.861579601	0.861579601	0.630798227
680	3.730	0.818	0.602	1.350	2.340	0.478	1.330	0.288	0.426	1.352923946	2.344627943	0.478423538	4.800	0.841	1.520	2.020	2.021869996	2.410	1.640	0.927	0.922	0.84106385	1.520515313	2.021869996
681	3.920	1.310	1.120	1.420	1.750	0.699	1.380	0.579	0.587	1.423590922	1.747504722	0.699119516	4.490	0.676	1.080	0.742	0.741977161	2.580	0.721	1.330	1.330	0.676200222	1.08169902	0.741977161
682	0.724	0.809	1.060	0.926	1.800	1.110	1.160	0.991	0.933	0.926233404	1.797285005	1.110242235	0.681	0.442	0.600	1.400	1.395217682	1.140	1.410	1.080	1.190	0.441748449	0.600249026	1.395217682
683	10.900	1.410	0.907	1.370	1.760	0.617	1.400	0.535	0.561	0.907375358	1.367242628	10.94252836	12.500	0.789	0.966	0.949	0.949227705	2.700	0.912	1.220	1.290	0.788585409	0.966163971	0.949227705
684	6.370	21.300	1.880	20.200	0.616	11.400	10.200	1.480	1.500	20.22558159	0.615869268	11.44711229	12.200	12.700	1.890	12.800	12.75950538	14.600	5.850	4.260	4.300	12.74473087	1.894222531	12.75950538
685	0.744	0.571	1.180	0.881	1.650	1.250	0.837	0.838	0.603	0.881479035	1.64787687	1.246964959	0.757	0.391	0.782	1.150	1.153616201	0.796	0.972	0.980	0.844	0.390935877	0.782464041	1.153616201
686	11.700	1.530	0.941	1.220	0.887	0.598	1.220	0.530	0.563	1.221282163	0.886980985	0.598462446	12.700	0.790	1.080	0.710	0.709865256	1.720	0.698	1.180	1.200	0.789997445	1.076301702	0.709865256
687	0.666	1.420	1.070	1.330	1.230	0.946	1.250	0.946	0.975	1.33356501	1.22534196	0.94604877	0.445	1.250	0.524	0.693	0.692609051	1.010	0.714	1.300	1.220	0.692609051	0.692609051	1.012364321
688	0.739	0.577	0.691	0.528	0.370	1.010	0.596	0.675	0.786	0.528162604	0.469929892	1.007237763	0.869	0.961	0.665	0.854	0.754233074	1.030	1.070	0.900	0.937	1.961087502	0.664784756	0.854233074
689	13.800	2.890	8.080	31.200	0.617	2.640	15.100	15.600	19.300	31.23470403	0.617381159	2.643626126	18.700	2.250	11.800	25.500	25.50124828	5.000	10.100	55.700	63.900	2.251604087	11.78669197	25.50124828
690	4.940	1.680	0.912	6.600	0.596	0.753	3.830	0.455	0.466	4.942065082	1.677093999	0.911757812	4.820	1.220	1.490	8.920	8.924605075	2.090	4.080	1.280	1.310	8.924605075	8.924605075	2.091872916
691	3.440	3.220	1.990	2.370	0.577	2.290	1.830	0.927	0.975	2.366150551	0.577430553	2.293703887	3.150	2.040	2.580	3.370	3.368726534	2.030	3.580	2.770	2.860	2.038972982	2.582858434	3.368726534
692	2.950	3.240	1.440	4.290	0.551	1.270	2.140	0.880	0.955	4.287599597	0.550868498	1.271888615	2.570	2.110	1.740	4.030	4.029691752	1.160	3.570	2.650	2.760	2.106677379	1.735087993	4.029691752
693	9.160	1.560	0.820	1.160	0.818	0.590	1.170	0.500	0.542	0.820416224	1.160923881	9.161708181	9.090	0.968	1.100	0.769	0.7688644	1.480	0.752	1.300	1.360	0.967857592	1.102069039	0.7688644
694	3.360	5.480	1.270	3.860	0.517	1.530	2.850	0.830	0.875	3.855230493	0.517388058	1.527152268	3.360	3.290	1.510	2.560	2.561638468	1.920	3.730	2.510	2.590	2.561638468	2.561638468	1.919038994
695	12.300	3.050	31.800	23.010	25.562	29.750	17.500	21.300	21.100	30.01115198	27.56157374	2.747991434	5.000	5.120	59.000	5.350	5.354160328	8.790	38.400	79.700	75.000	5.354160328	5.354160328	8.78998607
696	1.190	1.150	1.040	1.080	1.680	0.537	1.010	0.748	0.833	1.190904229	1.14895801	1.044160016	1.240	1.210	0.792	0.586	0.585994646	1.370	0.565	1.230	1.250	0.585994646	0.585994646	1.371558238
697	2.930	29.700	1.960	7.310	0.530	3.740	5.640	1.050	1.120	2.934691819	12.67523702	1.961940816	6.160	17.100	2.630	4.160	4.161234544	5.410	2.760	3.150	3.340	4.161234544	4.161234544	5.407414267
698	3.820	6.320	1.240	4.520	0.494	2.520	2.590	0.945	0.990	4.523868709	0.494485895	2.516703999	3.410	4.540	1.430	2.580	2.577998382	3.220	2.010	2.800	2.880	2.577998382	2.577998382	3.21505427
699	2.150	3.670	1.470	5.970	0.406	2.600	3.440	0.970	1.020	5.974421913	0.405877295	2.596100793	2.440	2.410	1.820	4.000	4.001876197	3.270	2.050	2.860	2.940	4.001876197	4.001876197	3.271987209
700	4.340	1.540	35.500	0.627	0.869	2.230	48.000	25.600	25.300	0.627331278	9.869387111	2.2331565	4.120	3.620	67.800	1.240	1.242778793	2.630	30.400	91.800	82.800	1.242778793	1.242778793	2.626274262
701	19.800	1.250	35.900	1.020	0.795	2.720	7.150	5.110	4.590	1.016781818	7.795092783	7.717615337	0.713	0.997	58.200	1.390	1.387647191	0.940	8.690	10.900	4.970	1.387647191	1.387647191	0.939680288
702	2.590	48.100	1.480	7.420	0.478	2.530	3.620	0.883	0.893	2.585389853	20.054775	1.482897492	2.460	35.500	1.830	3.570	3.568243753	1.660	2.190	2.450	2.520	3.568243753	3.568243753	1.66203012
703	0.595	1.050	1.150	1.100	0.551	0.398	1.030	0.746	0.862	0.595155786	1.051637155	1.153611284	0.687	0.886	1.360	0.641	0.641343192	1.630	0.726	1.330	1.380	0.641343192	0.641343192	1.630555165
704	9.050	1.640	0.333	1.260	0.124	0.679	1.510	0.405	0.446	9.050768667	1.638180992	0.332706061	8.690	1.100	0.902	2.040	2.038382899	0.729	2.670	3.140	3.160	2.038382899	2.038382899	0.729464698
705	3.320	2.450	1.660	2.950	0.669	1.100	2.460	0.824	0.897	2.947823731	0.668595745	1.102348649	3.340	1.710	2.850	3.320	3.318918303	2.330	3.150	2.510	2.620	1.714528016	2.851009907	3.318918303
706	2.820	1.420	1.110	0.978	1.360	0.537	1.010	0.835	0.826	2.816762834	1.421631719	1.113246889	2.750	0.713	0.849	0.896	0.895883551	1.190	0.914	1.000	1.100	0.895883551	0.895883551	1.191196946
707	0.552	0.510	0.929	0.014	0.751	1.230	0.023	0.751	0.943	0.551627785	0.510047851	0.92890403	0.443	0.759	0.950	0.018	0.017562062	0.710	0.052	0.468	0.555	0.017562062	0.017562062	0.709759012
708	2.670	1.380	1.060	0.981	1.570	0.493	0.954	0.684	0.772	2.669396097	1.384141455	1.062452527	2.730	0.734	0.739	1.080	1.084635823	0.954	1.100	0.855	0.977	1.084635823	1.084635823	0.95372584
709	8.260	1.810	0.813	6.570	0.723	0.701	5.780	0.498	0.527	0.813366823	6.571929252	8.261280564	7.390	1.280	1.630	5.000	5.003606023	2.200	4.420	1.390	1.440	1.279437862	1.630961542	5.003606023
710	0.736	0.653	1.110	0.655	1.240	0.969	0.699	0.740	0.693	0.654849132	1.24225141	0.968524814	0.728	0.545	0.729	0.655	0.654800988	0.590	0.627	0.893	0.853	0.545426433	0.728840117	0.654800988
711	1.590	1.200	1.110	1.020	1.660	0.620	0.992	0.810	0.925	1.594702689	1.204052228	1.110083258	1.980	1.120	0.785	0.706	0.706216738	1.250	0.682	1.170	1.150	0.706216738	0.706216738	1.246664799
712	9.440	1.690	0.817	2.230	0.646	0.632	2.190	0.507	0.540	0.816842278	2.225958129	9.438768458	8.950	1.140	1.290	1.620	1.619300288	1.900	1.550	1.400	1.450	1.142761587	1.286373429	1.619300288
713	6.210	1.890	0.864	6.870	0.682	0.671	6.870	0.830	0.901	0.864051804	6.872021	6.207096081	6.390	1.330	1.720	5.420	5.424248083	1.750	5.400	2.350	2.510	1.328787192	1.719528327	5.424248083
714	0.451	0.868	0.776	0.897	0.585	1.300	0.995	0.508	0.571	0.4507389	0.867826055	0.775545365	1.010	0.574	0.965	0.893	0.892824041	1.020	0.894	0.917	0.992	0.892824041	0.892824041	1.024912981
715	2.270	1.210	1.190	0.961	1.260	0.619	0.982	0.681	0.797	2.267601358	1.213969182	1.189591808	3.410	0.868	0.776	1.000	1.002934355	1.800	1.020	1.030	1.150	1.002934355	1.002934355	1.795793022
716	0.462	0.941	1.090	0.994	0.763	0.629	1.210	0.628	0.687	0.461940226	0.940598818	1.087208066	0.996	0.719	0.645	0.821	0.821194471	1.320	0.846	0.920	0.982	0.821194471	0.821194471	1.319246517
717	0.377	1.150	0.938	1.100	1.030	0.571	0.980	0.756	0.776	0.376909184	1.146157907	0.937770576	0.966	0.814	0.687	0.623	0.622856173	1.080	0.547	1.150	1.190	0.622856173	0.622856173	1.079976651
718	4.650	2.020	0.767	3.720	0.561	0.521	2.640	0.742	0.800	4.652633687	2.018914536	0.766715792	5.200	1.250	1.490	4.170	4.165886229	1.060	3.220	2.380	2.460	4.165886229	4.165886229	1.060192969
719	5.590	1.080	0.456	1.320	0.929	0.491	1.270	0.746	0.626	5.592025644	1.080095459	0.456457127	6.240	1.310	1.050	1.680	1.678587058	2.070	1.390	3.410	2.350	1.678587058	1.678587058	2.074802753
720	0.759	1.240	0.928	0.777	0.986	0.907	0.889	0.656	0.659	0.759397825	1.242693239	0.928425428	0.681	0.698	0.501	0.233	0.232835815	0.518	0.175	1.250	1.180	0.232835815	0.232835815	0.517778272
721	15.100	3.210	13.300	74.100	0.842	3.060	13.100	7.090	12.400	15.06132899	3.212362468	13.28101365	21.400	1.880	22.200	41.400	41.44858252	6.970	9.070	20.100	34.800	41.44858252	41.44858252	6.972468043
722	8.030	2.650	17.300	1.090	0.798	1.190	74.700	9.190	9.210	8.027138606	2.654250935	17.26285497	9.980	8.370	42.000	2.300	2.30086618	2.020	40.700	25.900	23.900	2.30086618	2.30086618	2.017323215
723	2.830	2.100	1.610	0.951	0.709	0.696	1.170	1.090	1.070	2.825731379	2.104368632	1.608258727	3.490	1.530	2.600	1.170	1.168667236	0.798	1.440	2.930	3.100	1.168667236	1.168667236	0.798289822
724	0.758	1.290	1.030	0.955	1.210	0.984	1.100	0.713	0.755	0.758066476	1.292417974	1.029128875	0.756	0.711	0.653	0.289	0.28909187	0.458	0.269	1.220	1.230	0.28909187	0.28909187	0.458086001
725	0.420	1.080	1.240	0.670	0.629	0.893	0.725	0.310	0.259	0.420445243	1.078302159	1.237311932	0.987	0.903	1.510	0.497	0.497194189	0.899	0.486	0.876	0.837	0.497194189	0.497194189	0.898612229
726	5.670	1.980	0.728	4.050	0.636	0.440	3.860	0.824	1.030	5.671714523	1.975972917	0.727612887	5.160	1.350	1.470	5.090	5.092293884	2.030	4.440	2.510	2.780	5.092293884	5.092293884	2.027079706
727	0.357	1.290	0.866	1.010	0.898	0.542	0.949	0.845	0.896	0.35690185	1.293737502	0.866055314	0.993	0.967	0.968	0.616	0.615853362	1.060	0.598	1.270	1.310	0.615853362	0.615853362	1.062135929
728	0.766	1.170	1.070	0.871	1.360	1.010	0.947	0.732	0.777	0.66263364	1.174753208	1.067570171	0.726	0.709	0.405	0.318	0.317892907	0.584	0.288	1.150	1.120	1.317892907	0.317892907	0.583569107
729	0.588	0.962	0.871	0.698	1.690	0.838	0.761	0.555	0.537	0.587766616	0.961995482	0.870988778	0.450	1.400	0.601	0.481	0.481026958	0.395	0.407	0.963	0.918	0.481026958	0.481026958	0.394802411
730	0.577	1.520	0.947	0.784	1.890	0.883	0.864	0.542	0.550	0.576612249	1.524190295	0.947425126	0.508	2.360	0.715	0.534	0.534444362	0.452	0.412	0.892	0.858	0.534444362	0.534444362	0.451721583
731	0.565	1.490	0.901	0.846	1.900	0.583	0.908	0.572	0.557	0.564773965	1.49370138	0.900820444	0.510	1.640	0.819	0.521	0.521113114	0.329	0.481	0.919	0.877	0.521113114	0.521113114	0.328699292
732	0.587	0.789	0.766	0.565	1.950	0.391	0.621	0.589	0.613	0.587412351	0.788580121	0.765586707	0.447	1.160	0.620	0.276	0.275782362	0.332	0.343	1.080	0.841	0.275782362	0.275782362	0.332139573
733	0.548	1.180	0.854	0.581	1.990	0.591	0.716	0.551	0.532	0.547551956	1.178135769	0.854197624	0.526	1.500	0.785	0.428	0.428348067	0.505	0.354	0.876	0.852	0.428348067	0.428348067	0.505437424
734	0.549	0.881	0.909	0.584	2.310	0.536	0.693	0.502	0.487	0.549316251	0.880731566	0.909219099	0.526	1.030	0.823	0.495	0.494712109	0.438	0.435	0.936	0.945	0.494712109	0.494712109	0.438230899
735	0.777	0.684	0.944	1.080	1.490	0.855	1.110	0.640	0.678	0.777444052	0.684081338	0.944099261	0.669	0.688	0.567	0.640	0.640374988	0.599	0.600	0.904	0.982	0.640374988	0.640374988	0.599458097
736	0.775	0.604	0.938	0.920	1.620	0.674	1.020	0.760	0.621	0.775155289	0.603536805	0.938084776	0.689	0.578	0.697	0.426	0.426497162	0.379	0.424	1.130	1.070	0.426497162	0.426497162	0.379228497
737	0.769	0.889	0.937	1.110	1.540	0.950	1.170	0.759	0.766	0.768853226	0.88864443	0.937377725	0.699	0.573	0.435	0.289	0.288685484	0.461	0.298	1.250	1.240	0.288685484	0.288685484	0.460601778
738	0.453	1.150	0.978	1.340	1.060	0.567	1.320	0.627	0.676	0.452861844	1.145810075	0.978461188	0.888	0.870	0.921	0.825	0.824654739	0.875	0.779	1.140	1.140	0.824654739	0.824654739	0.875264408
739	0.591	0.798	0.730	0.695	2.420	0.923	0.705	0.564	0.649	0.591218841	0.797906662	0.7301214	0.355	1.220	0.698	0.415	0.414631119	1.520	0.392	1.080	0.970	0.414631119	0.414631119	1.522794029
740	0.421	1.360	0.843	1.290	0.921	0.551	1.280	0.586	0.631	0.421435023	1.364055732	0.842855032	0.984	0.847	0.929	0.733	0.732868728	1.090	0.706	1.100	1.140	0.732868728	0.732868728	1.093521628
741	0.718	0.339	0.976	0.751	0.688	0.497	1.150	0.568	0.494	0.718023398	0.338802455	0.975647563	0.472	0.585	1.020	2.180	2.17654681	1.180	3.330	0.302	0.316	2.17654681	2.17654681	1.179198775
742	0.604	0.495	0.704	0.734	2.380	0.852	0.743	0.587	0.635	0.603695715	0.495371874	0.70387424	0.349	1.010	0.549	0.257	0.257148149	1.060	0.228	1.060	0.923	0.257148149	0.257148149	1.062652328
743	0.690	0.660	0.690	0.653	2.720	0.600	0.837	0.619	0.292	0.689608087	0.660108915	0.689935868	0.578	0.873	0.844	0.675	0.674599671	0.347	0.794	0.559	0.580	0.674599671	0.674599671	0.346819611
744	0.783	0.628	0.777	0.995	1.470	0.821	0.983	0.525	0.441	0.782812367	0.628417187	0.776887177	0.656	0.738	0.617	0.249	0.249466118	0.367	0.324	0.818	0.842	0.249466118	0.249466118	0.366841997
745	0.666	0.456	0.776	0.525	0.319	1.800	0.560	0.833	0.806	0.666490586	0.456245704	0.77644457	0.544	0.999	0.628	1.070	1.069134084	1.570	1.050	1.160	1.050	1.069134084	1.069134084	1.572295538
746	0.687	0.333	0.780	0.378	1.140	1.540	0.523	0.388	0.376	0.686697173	0.333260643	0.780106375	0.347	0.617	0.968	1.060	1.064411707	1.520	1.380	0.404	0.360	1.064411707	1.064411707	1.516095768
747	0.611	0.456	0.775	0.449	1.560	1.290	0.450	0.649	0.661	0.610566244	0.45572161	0.775123868	0.341	1.100	0.418	0.209	0.209449912	1.830	0.243	1.100	0.829	0.209449912	0.209449912	1.828689188
748	0.487	1.090	0.949	1.160	1.570	0.511	1.190	0.655	0.684	0.486838666	1.087345457	0.949199375	0.811	0.985	1.160	0.575	0.575337079	1.070	0.557	1.220	1.280	0.575337079	0.575337079	1.069727626
749	0.784	0.298	0.824	0.706	0.440	0.490	0.610	0.578	0.499	0.784227179	0.298078242	0.823993268	0.494	0.397	0.954	1.610	1.61296015	1.370	1.590	0.404	0.364	1.61296015	1.61296015	1.365450823
750	0.673	0.407	0.664	0.505	2.140	3.320	0.839	0.250	0.265	0.672510338	0.406691509	0.664183279	0.360	0.935	1.260	1.240	1.244663522	1.900	2.640	0.437	0.468	2.638390302	0.437292304	0.468312325
751	1.180	1.240	0.889	0.912	1.090	0.526	0.932	0.593	0.627	1.178622282	1.239755081	0.889378951	1.110	0.940	1.070	0.727	0.726864417	0.946	0.705	1.050	1.090	0.726864417	0.726864417	0.945911767
752	0.666	0.437	0.845	0.075	2.340	0.935	0.168	0.330	0.300	0.665543851	0.436683515	0.844688272	0.376	0.829	1.180	0.175	0.174900008	0.975	0.290	0.571	0.428	0.174900008	0.174900008	0.975133506
753	0.625	0.437	0.671	0.198	1.920	0.722	0.259	0.798	0.669	0.625205226	0.436548418	0.671370439	0.346	0.885	0.564	0.251	0.251392101	0.785	0.322	1.020	0.679	0.322416379	1.018527349	0.678705719
754	0.422	1.270	1.370	0.941	0.690	0.975	0.928	0.472	0.542	0.422496992	1.270719281	1.374972703	0.958	0.552	0.405	0.488	0.48775667	0.787	0.484	0.844	0.778	0.48775667	0.48775667	0.786552897
755	1.290	1.360	0.894	1.010	1.430	0.282	0.960	0.878	0.835	0.894137969	1.005926592	1.428765185	1.420	1.150	0.830	0.625	0.624549653	1.050	0.592	1.490	1.520	0.591836696	1.494528423	1.522092166
756	0.579	1.120	0.914	1.080	1.440	0.539	1.060	0.599	0.661	0.578516597	1.116486508	0.91435674	0.786	1.090	0.794	0.528	0.528222369	1.300	0.506	1.270	1.340	0.528222369	0.528222369	1.300556654
757	0.366	1.280	1.020	0.640	0.778	0.719	0.617	1.090	1.240	0.36597932	1.277971784	1.022225388	0.895	0.759	0.944	0.384	0.384034503	0.854	0.418	1.370	1.520	0.418039721	1.365879242	1.523154247
758	1.210	1.370	0.681	1.290	2.020	0.328	1.100	0.518	0.378	1.208746662	1.08862475	0.6805542	1.250	1.120	1.430	1.690	1.094361735	2.020	1.470	1.360	1.400	1.294361735	1.694361735	1.40659108
759	2.760	40.000	2.080	35.900	0.373	4.010	5.760	4.570	3.590	2.755242429	40.03294278	2.079434581	5.420	39.700	2.120	30.900	30.87648913	2.750	5.380	7.390	6.880	5.382981025	7.391762041	6.87598204
760	3.990	1.390	0.714	1.260	0.847	0.402	1.270	0.743	0.635	3.993727537	1.392271992	0.713979329	2.490	1.080	1.060	1.200	1.197786223	1.670	1.120	1.710	1.610	1.121203001	1.712170375	1.610801345
761	5.230	1.820	0.752	2.150	0.480	2.000	2.980	2.470	2.480	0.751639154	2.153529145	0.479860205	3.620	1.260	1.660	2.590	2.593123232	1.150	2.870	5.580	5.780	2.872956779	5.578542643	5.784473858
762	0.810	1.180	0.877	1.050	1.280	0.534	1.030	0.628	0.658	0.810230217	1.178136924	0.876767106	1.830	1.120	0.891	0.640	0.639898185	1.340	0.616	1.360	1.350	0.639898185	0.639898185	1.340667345
763	6.270	1.320	0.715	1.410	1.580	0.368	1.130	0.544	0.574	6.27446049	1.318727456	0.714675905	6.500	1.190	1.590	1.590	1.586688761	1.690	1.470	1.380	1.740	1.586688761	1.586688761	1.687798445
764	0.389	1.540	0.951	1.160	0.866	0.743	1.080	0.764	0.622	0.389260668	1.542746056	0.951426548	0.875	0.843	0.677	0.672	0.672445017	0.556	0.646	1.230	1.200	0.646111447	1.226621448	1.198501177
765	3.690	2.010	2.260	0.762	0.412	1.300	0.597	2.650	2.560	3.691115203	2.0096627	2.255231235	4.030	1.900	4.100	1.410	1.408383452	0.672	1.080	6.460	5.710	1.076287836	6.463503498	5.707879136
766	6.180	38.600	0.981	10.100	0.515	4.320	3.300	3.320	3.490	0.981486445	10.06662751	0.514577451	9.640	32.500	1.140	10.200	10.15386499	4.000	3.800	5.600	6.220	3.796226627	5.598211734	6.219878425
767	10.500	1.020	7.150	0.418	0.458	1.950	2.460	4.200	5.250	7.147706691	0.418272009	0.45797645	1.050	1.820	15.400	0.930	0.930188813	0.870	3.420	3.060	3.100	3.421157428	3.056448448	3.104663101
768	0.393	1.220	0.942	1.270	0.914	0.889	1.130	0.929	0.903	0.942353063	1.265663803	0.914063411	0.918	0.610	0.827	0.635	0.634804935	0.805	0.510	1.100	1.030	0.510336921	1.098259135	1.026101919
769	3.420	1.350	0.605	1.130	1.150	0.339	1.320	0.954	0.853	0.605170581	1.125178513	1.146762913	3.370	1.080	1.020	1.080	1.077926789	2.030	1.130	2.210	1.970	1.133588449	2.210598602	1.971900334
770	7.770	1.750	0.690	5.190	0.588	0.535	5.150	0.521	0.557	7.768056292	1.75288516	0.690105312	9.710	1.280	1.420	6.090	6.089196307	2.230	6.060	1.390	1.590	6.06162833	1.394463002	1.588401556
771	1.400	1.210	0.869	0.968	1.130	0.524	0.961	0.624	0.664	1.402261475	1.212453979	0.869217678	3.120	1.050	1.070	0.778	0.778364794	1.380	0.754	1.330	1.420	0.778364794	0.778364794	1.380948635
772	1.470	1.550	0.772	0.929	2.790	0.255	0.935	0.700	0.581	0.772042211	0.928879783	2.793720464	2.250	1.110	1.590	1.000	1.001063264	4.900	0.928	2.330	2.270	0.928324536	2.334678388	2.274432789
773	6.000	1.950	0.711	3.330	0.521	0.661	3.420	1.630	1.800	0.710622256	3.328095228	0.521289501	6.200	1.230	1.420	3.530	3.525080117	0.846	3.720	4.210	4.160	3.71706588	4.212175727	4.16063188
774	2.450	2.330	1.050	1.640	0.505	1.500	1.910	1.900	2.180	1.052101786	1.63529529	0.504608561	3.010	1.810	1.850	1.870	1.874277014	0.803	2.220	4.960	4.820	2.216706035	4.959958608	4.823613368
775	12.500	8.270	1.070	11.200	0.422	6.890	11.800	7.720	7.420	1.071455108	11.17433702	0.421891074	21.200	9.200	1.070	13.500	13.47989827	13.600	12.700	18.700	17.500	12.70943482	18.70719934	17.48588465
776	16.700	0.942	5.240	28.700	0.574	1.610	12.600	11.800	11.300	5.239234279	28.73909002	0.57403034	25.400	1.590	8.670	25.000	24.99185602	2.770	12.400	32.400	28.500	12.42946316	32.43707165	28.49205572
777	1.690	1.270	0.449	1.070	0.982	0.382	1.820	0.401	0.390	0.448816158	1.069649283	0.981669752	2.830	1.450	1.220	0.868	0.868064504	4.400	1.550	2.310	2.350	2.833391668	1.453803571	1.222530116
778	0.639	0.607	0.780	0.756	0.184	1.510	0.715	1.040	1.160	0.779692109	0.755526049	0.184429167	0.449	1.230	0.882	0.379	0.378985602	1.380	0.412	1.290	1.090	0.448773742	1.231383612	0.882327253
779	0.408	1.120	0.992	1.290	1.000	0.735	1.160	0.992	0.932	0.991975305	1.293392252	1.004142124	0.826	0.509	0.692	0.612	0.612245896	0.821	0.615	1.400	1.450	0.614613107	1.400849365	1.447798442
780	0.611	1.180	0.932	1.300	0.829	0.772	1.250	0.959	1.040	0.931569764	1.297381197	0.828952731	0.698	0.645	1.080	0.529	0.529140496	1.140	0.479	1.450	1.530	0.697917219	0.644898179	1.079756539
781	1.390	1.070	0.891	1.170	0.987	0.370	1.140	0.544	0.564	1.387396738	1.065453533	0.890789128	2.170	0.806	1.270	1.560	1.558600805	1.200	1.500	0.865	0.886	1.558600805	1.558600805	1.202230154
782	3.120	1.120	0.767	1.250	0.618	0.391	1.160	0.396	0.416	3.122022701	1.11743391	0.766707142	3.770	1.090	1.460	1.650	1.648283648	1.450	1.500	0.820	0.820	1.648283648	1.648283648	1.446152839
783	6.100	1.600	0.746	2.350	0.556	0.541	2.330	0.450	0.512	0.746024915	2.345851225	0.555714798	6.460	1.100	1.470	2.450	2.453489983	1.680	2.470	1.430	1.530	2.473751326	1.43096777	1.525281614
784	1.650	1.150	0.881	0.991	0.936	0.491	0.976	0.611	0.643	1.654910122	1.150145562	0.881014783	3.450	0.891	1.140	1.030	1.034312058	1.350	0.997	1.170	1.210	1.034312058	1.034312058	1.34668439
785	8.050	0.328	14.400	1.320	1.090	1.320	33.600	13.000	14.500	14.42956619	1.324569224	1.085093179	10.800	2.660	30.000	1.610	1.611934919	1.410	27.000	32.900	36.100	26.97199021	32.89959022	36.07636378
786	1.050	0.989	0.801	1.290	0.720	0.334	1.270	0.454	0.475	1.050479275	0.989412808	0.800775378	1.490	0.894	1.550	1.200	1.737379461	1.250	1.670	0.679	0.793	0.737379461	1.737379461	1.247433934
787	0.409	1.080	1.080	1.710	1.200	0.788	1.680	1.090	1.030	1.078003496	1.714783488	1.199420545	0.802	0.852	0.551	0.531	0.530902769	0.477	0.537	1.370	1.550	0.536807886	1.365523144	1.546434345
788	0.420	0.981	0.999	1.130	1.240	0.785	0.871	1.020	1.040	0.998780265	1.131845079	1.236440128	0.777	0.601	0.453	0.770	0.770229988	0.415	0.771	1.050	1.160	0.77078602	1.053498544	1.160070644
789	0.426	0.846	1.150	2.190	1.440	0.866	1.670	1.110	0.886	1.153305309	2.191520364	1.435338714	0.783	0.755	0.478	0.886	0.885758893	0.336	0.862	1.100	1.100	0.861515201	1.100985443	1.104127536
790	0.489	0.916	0.813	0.627	0.777	0.505	0.654	0.595	0.722	0.53144175	0.627402322	0.876644719	0.790	1.020	1.010	0.617	0.817399185	0.603	0.599	1.170	1.460	1.790211166	1.024051396	0.8956522
791	0.492	0.689	1.310	0.769	1.060	0.699	0.722	0.651	0.556	1.307564264	0.76872574	1.059409433	0.790	0.854	0.647	1.030	1.034588746	0.388	0.922	0.827	0.838	0.922425515	0.826671054	0.838429077
792	0.602	0.296	0.836	0.618	0.815	0.515	0.809	1.140	1.000	0.836002633	0.617888475	0.814558074	0.522	0.598	0.813	0.759	0.759215939	1.800	0.723	1.250	1.100	0.72299949	1.247562973	1.098819059
793	0.588	1.410	0.863	0.842	2.350	0.748	0.847	1.020	1.050	0.862562708	0.841552419	2.346452448	0.703	0.936	0.721	0.397	0.397117754	1.170	0.382	1.340	1.230	0.703243252	0.935738895	0.721250101
794	0.463	0.997	0.840	0.772	0.651	0.473	0.768	0.812	0.774	0.640268708	0.771635819	0.651120842	0.751	1.130	1.270	0.658	0.657981046	0.875	0.555	1.610	1.690	0.751289906	1.131335502	1.565308961
795	0.569	0.901	0.994	0.607	0.704	0.569	0.635	0.916	0.654	0.994265851	0.60677606	0.704244613	0.771	1.360	0.821	0.797	0.797139215	0.595	0.712	0.922	1.220	0.712210572	0.922489736	1.216884262
796	0.513	1.090	0.882	0.571	3.670	0.865	0.606	0.955	1.040	0.882338412	0.570807091	3.667121896	0.666	0.699	0.506	0.310	0.30960613	1.970	0.292	0.850	0.655	0.665774044	0.699192944	0.506234733
797	0.720	1.250	1.170	1.760	0.685	0.789	1.530	1.180	1.160	1.173897776	1.761068726	0.684692406	0.676	0.651	0.895	0.810	0.810248087	1.020	0.668	1.580	1.660	0.89517875	0.810248087	0.810248087
798	0.610	1.090	0.787	0.814	1.100	0.531	0.821	0.694	0.734	0.787463846	0.813935375	1.100422824	0.749	0.985	1.180	0.519	0.519485405	0.765	0.489	1.500	1.560	0.748892621	0.984883818	1.184577526
799	2.230	0.920	0.623	1.340	0.355	0.375	1.300	0.357	0.377	1.344165771	0.354644924	0.37532006	2.970	0.988	1.520	1.690	1.688772881	1.620	1.600	0.886	0.889	1.688772881	1.688772881	1.618555735
800	0.672	1.350	0.825	0.914	1.420	0.660	0.915	0.913	0.846	0.8254116	0.91426994	1.417689371	0.725	1.050	0.982	0.462	0.461529714	0.678	0.428	1.490	1.460	0.725446837	1.053124266	0.981899667
801	0.599	1.450	0.786	0.898	0.906	0.570	0.864	0.700	0.733	0.786065264	0.897583327	0.905569848	0.727	1.190	1.110	0.499	0.498665127	0.781	0.468	1.560	1.620	0.726728831	1.193225348	1.113800754
802	0.458	0.773	1.000	0.643	3.380	0.405	0.680	1.100	1.160	1.001894243	0.64290016	3.381544465	0.688	0.653	0.381	0.363	0.362583298	1.990	0.358	1.880	1.420	0.688134475	0.65295173	0.380537137
803	0.572	0.908	0.769	0.782	2.270	0.573	0.748	0.614	0.702	0.768536804	0.781608749	0.96707208	0.810	1.000	0.833	0.432	0.431569299	0.402	0.449	1.270	1.300	0.809555444	1.001007634	0.83331798
804	0.750	1.230	1.230	1.380	0.595	0.845	1.260	0.804	0.873	1.230302039	1.384836917	0.594919484	0.647	0.575	1.430	0.695	0.694700794	1.070	0.669	1.450	1.570	0.669054787	1.451816045	1.567123969
805	2.110	1.700	0.544	1.630	1.150	0.448	0.878	0.944	1.040	0.543921915	1.630704592	1.147068795	3.060	0.771	1.070	1.260	1.262565223	1.230	0.933	1.190	1.230	1.071511699	1.262565223	1.262565223
806	0.425	0.127	0.575	0.499	1.320	0.572	0.701	0.763	1.140	0.574598227	0.498991402	1.315581031	0.576	0.398	1.230	0.346	0.345905616	1.560	0.717	0.460	0.355	0.576389019	0.39806735	1.227087388
807	0.426	0.641	0.652	0.239	2.960	0.434	0.224	0.946	0.975	0.651737045	0.239288866	2.96309606	0.695	1.420	0.435	0.553	0.552518356	1.100	0.550	1.750	1.510	0.434720899	0.552518356	0.552518356
808	0.463	0.119	1.250	0.503	1.620	0.851	0.438	0.689	1.610	1.248660901	0.502632126	1.624639758	0.595	0.455	1.750	0.556	0.556365336	0.956	0.652	0.442	0.311	0.595303299	0.455277579	1.750430739
809	0.405	0.208	0.586	0.148	2.070	1.410	0.164	0.632	0.974	0.586407496	0.1480372	2.071032789	0.699	0.625	0.412	0.425	0.425482419	1.010	0.446	0.517	0.573	0.698849921	0.625250867	0.412155023
810	0.352	0.424	0.932	0.122	2.370	2.450	0.212	0.842	0.730	0.932300877	0.121521105	2.370736649	0.659	1.060	1.050	0.180	0.180022798	1.740	0.348	1.580	1.610	1.050216343	0.180022798	0.180022798
811	0.375	0.981	0.725	0.023	2.370	1.560	0.023	0.905	1.080	0.724837662	0.022930709	2.371697744	0.650	1.050	0.546	0.042	0.042158942	1.380	0.030	2.540	3.310	0.545913958	0.042158942	0.042158942
812	0.792	1.140	0.873	2.500	2.900	0.460	1.340	1.600	1.050	0.873186169	2.498368498	2.900890735	1.170	0.706	0.535	2.020	2.02264311	1.110	1.060	1.200	1.290	1.172876675	0.705582964	0.535211273
813	0.855	0.939	0.710	1.380	1.140	0.343	1.410	0.502	0.502	0.710446633	1.384899446	1.140905241	1.300	0.833	1.310	1.690	1.689299877	2.280	1.610	1.130	1.140	1.310583384	1.689299877	1.689299877
814	0.705	1.240	0.799	0.887	0.720	0.497	0.842	0.709	0.679	0.798783642	0.886933106	0.720372385	0.658	1.140	1.270	0.577	0.577403113	0.861	0.532	1.560	1.650	0.657846444	1.141441179	1.269216369
815	9.260	0.682	2.980	13.500	0.898	2.190	13.700	10.300	8.140	2.978386514	13.52145397	0.897992262	20.300	0.521	3.700	6.220	6.220797436	2.500	7.020	31.100	23.100	3.698988298	6.220797436	6.220797436
816	1.120	1.350	0.762	0.785	0.446	0.470	0.774	0.736	0.581	0.762244953	0.784800162	0.44571945	0.569	1.400	1.360	0.681	0.68103955	0.994	0.637	1.710	1.730	1.360310185	0.68103955	0.68103955
817	1.100	1.030	0.783	0.751	0.497	0.421	0.733	0.598	0.564	1.2560291	0.751338791	0.496658296	0.815	1.250	1.270	0.728	0.727569693	0.833	0.709	1.570	1.830	1.268781679	1.37569693	0.727569693
818	0.323	1.110	1.490	0.611	3.400	0.511	0.618	1.010	1.050	1.491966647	0.610796979	3.397900318	0.298	1.080	1.900	1.110	1.114655458	0.704	1.050	0.591	0.583	1.904899798	1.114655458	1.114655458
819	2.260	34.200	2.590	5.540	0.221	2.400	3.370	3.680	4.060	2.40388763	3.37062424	3.679950392	2.210	6.380	4.160	2.840	2.837879913	2.810	3.150	4.950	5.380	4.162002214	2.837879913	2.837879913
820	1.240	1.130	0.835	0.705	0.471	0.441	0.613	0.598	0.556	0.834607984	0.705435084	1.0941011	0.677	1.550	1.200	0.870	1.70215681	0.682	0.756	1.360	1.620	1.200268616	0.970215681	0.870215681
821	8.590	3.040	0.789	3.800	0.926	0.485	5.420	2.070	2.110	3.789021799	3.798065852	0.925795956	7.030	1.610	1.440	2.900	2.896353184	0.380	2.660	5.080	5.660	1.440081069	2.896353184	2.896353184
822	0.667	1.250	0.480	1.000	0.526	0.763	0.999	0.777	0.801	0.479824418	1.000819486	0.526472384	0.403	0.686	0.362	0.469	0.468948672	1.060	0.436	1.600	1.650	0.362397906	0.468948672	0.468948672
823	0.960	0.994	1.400	0.407	2.410	0.268	0.416	1.090	1.080	1.404030778	0.406963794	2.409372579	0.734	1.160	2.950	1.290	1.292803496	0.453	1.230	0.506	0.526	2.945469515	1.292803496	1.292803496
824	0.869	0.845	1.880	0.907	2.180	0.441	0.862	1.010	1.140	1.883667298	0.906851344	2.179184027	0.597	1.220	2.690	0.814	0.813572786	1.090	0.755	0.888	0.829	2.691896024	0.813572786	0.813572786
825	0.619	0.953	1.290	0.414	2.460	0.379	0.422	1.060	1.110	0.379244663	0.422197777	1.062203621	0.612	1.020	1.980	1.460	1.457555283	0.560	1.090	0.879	0.735	1.976428287	1.457555283	1.457555283
826	0.639	1.630	0.565	1.020	0.858	0.862	1.020	0.570	0.637	0.564781891	1.019423298	0.858499242	0.483	0.734	0.591	0.605	0.604655241	0.859	0.564	1.560	1.650	0.591202487	0.604655241	0.604655241
827	4.900	3.070	1.660	2.680	0.897	1.400	3.170	4.110	1.430	1.404035816	3.167057316	4.107078567	4.730	1.490	1.860	1.280	1.278102244	0.369	1.230	1.720	2.470	1.862332443	1.278102244	1.278102244
828	0.435	3.200	0.722	1.130	0.631	1.770	0.826	1.230	1.510	1.774385517	0.825649131	1.229128706	2.030	3.370	0.789	0.826	0.825586801	1.570	0.739	1.040	0.765	0.78908763	0.825586801	0.825586801
829	7.590	0.927	1.610	0.742	1.100	1.600	0.799	1.020	1.270	1.59629501	0.798968553	1.021877485	4.730	0.852	1.230	0.719	0.719376199	1.540	0.752	1.390	1.400	1.227438016	0.719376199	0.719376199
830	0.841	1.570	0.342	1.030	0.469	0.880	1.060	0.544	0.614	0.34166108	1.033560642	0.468722123	0.590	0.790	0.684	0.545	0.544714067	1.160	0.516	1.780	1.730	0.684182362	0.544714067	0.544714067
831	6.600	1.860	2.880	1.160	0.894	2.882	2.060	0.863	4.340	6.881984694	3.062113259	9.862723396	3.740	0.994	0.998	1.330	1.331542059	0.467	1.300	1.150	0.895	0.467200593	0.993534678	0.99750187
832	7.200	2.160	1.060	3.350	0.717	0.648	4.810	2.540	2.510	0.647632289	4.814086077	2.538262665	8.380	0.886	1.510	2.330	2.326621359	0.536	2.750	4.900	4.320	0.536141989	0.885918757	1.514655772
833	4.220	1.540	0.655	2.630	0.754	1.160	2.580	0.793	0.900	1.162878694	2.579331617	0.792844822	4.360	1.110	0.758	2.030	2.027995689	1.700	2.020	1.050	1.120	1.695730798	1.105889514	0.758160051
834	6.570	0.914	5.000	1.130	0.623	1.480	11.300	16.800	15.900	1.476331086	41.32172454	16.80261736	9.940	1.680	7.920	2.710	2.707955565	0.960	18.600	44.700	48.400	0.960059622	1.675011604	7.915226715
835	6.040	0.628	1.100	0.708	0.986	0.900	1.180	1.270	1.610	1.096153232	0.708157728	0.986124549	6.180	0.749	0.975	0.928	0.927550777	0.917	0.925	1.400	1.270	0.974624158	0.927550777	0.927550777
836	1.730	1.610	1.140	1.860	1.940	0.871	1.430	0.873	1.060	0.870740637	1.426616101	0.872557124	1.620	1.030	0.827	1.410	1.408754848	0.901	1.110	1.330	1.530	0.901141635	1.030335529	0.826580841
837	6.010	1.120	0.898	1.520	0.964	0.453	1.440	0.854	0.881	0.453415963	1.435250638	0.854270708	3.590	0.829	0.869	1.230	1.228695961	1.070	1.060	1.590	1.690	0.868855571	1.228695961	1.228695961
838	1.070	1.060	0.410	0.994	0.880	1.020	0.967	0.680	0.820	1.023025169	0.96665162	0.680340503	0.744	0.693	0.923	0.579	0.578510755	1.270	0.491	1.590	1.740	1.267892864	0.692954192	0.923020396
839	3.540	0.704	0.857	0.750	1.880	1.240	0.697	1.050	1.070	1.241020898	0.696608888	1.053038657	2.750	1.060	0.847	1.050	1.053045614	2.180	0.855	1.550	1.690	2.181578873	1.062441894	0.847424551
840	6.360	0.796	0.899	1.230	0.961	0.392	1.150	0.577	0.719	0.392296721	1.154578264	0.577388974	5.460	0.673	0.942	1.040	1.041985202	0.781	0.854	0.942	1.110	0.941552199	1.041985202	1.041985202
841	4.690	0.802	0.811	0.930	0.549	0.437	0.866	0.796	0.752	0.436709045	0.86557624	0.795667643	4.130	0.725	0.714	0.812	0.811799592	1.000	0.776	1.410	1.380	0.713614245	0.811799592	0.811799592
842	0.900	0.435	1.030	0.591	1.140	1.880	0.494	1.280	1.040	1.880063442	0.493553181	1.277481527	0.576	0.641	0.580	0.567	0.567052763	1.770	0.560	0.399	0.449	0.576253315	0.64148537	0.579606475
843	9.360	0.946	0.939	0.685	1.260	2.080	0.641	0.869	0.771	2.081356847	0.641279904	0.869296337	6.480	0.782	1.230	0.926	0.925576768	1.450	0.831	1.810	1.590	1.451815391	0.782388435	1.225416166
844	1.080	1.230	1.470	0.951	1.550	0.794	0.921	0.882	0.906	1.094390834	1.037868	0.881862411	0.849	0.683	0.825	0.558	0.7363834	0.905	0.524	1.060	1.120	0.82536886	1.08363834	0.458363834
845	1.700	1.280	0.995	1.500	1.420	0.920	1.410	0.877	0.875	0.919949764	1.413827524	0.877474268	1.500	0.833	0.903	1.130	1.13041968	2.490	1.000	1.550	1.540	1.499210747	0.833147777	0.903101268
846	16.500	1.120	0.577	1.570	0.887	0.395	1.170	0.610	0.569	0.395118877	1.168933276	0.610036631	12.000	0.680	0.831	1.800	1.801436029	1.780	1.590	1.370	1.380	1.781673723	0.680381357	0.830611911
847	9.790	6.770	2.570	3.000	0.480	1.750	5.280	5.340	3.720	1.752011081	5.277132797	5.343156575	8.390	2.430	1.360	1.710	1.713354606	0.679	3.120	7.960	7.620	8.392937672	2.431390193	1.362320726
848	9.130	10.900	1.820	4.980	0.634	1.170	3.600	4.490	7.300	1.174879061	3.603216497	4.487175036	5.580	4.850	1.410	3.420	3.415142449	0.575	2.490	6.690	10.700	0.57499795	4.847610435	1.413494417
849	1.040	0.994	1.050	1.510	1.320	0.664	1.560	1.010	1.050	0.663580586	1.564548854	1.011672036	0.372	0.603	0.140	1.230	1.229682028	0.340	1.060	1.130	1.100	0.339901434	0.602995793	0.13989008
850	0.993	1.150	1.400	1.050	1.340	0.710	1.020	0.857	0.883	0.710352875	1.016635801	0.856869007	0.744	0.808	0.999	0.549	0.549336284	0.739	0.528	1.220	1.240	0.998943341	0.549336284	0.549336284
851	0.499	0.338	2.510	0.767	0.557	0.828	0.758	1.250	1.200	0.828064353	0.757864984	1.252801233	0.255	0.704	2.520	0.811	0.811075392	1.310	0.909	0.946	0.917	1.305018509	0.70422514	2.52000587
852	1.130	1.040	1.440	0.855	2.010	0.625	0.852	0.943	1.020	0.624792568	0.851880582	0.94320167	0.987	0.558	0.713	0.564	0.564282432	2.960	0.557	0.936	0.912	2.963932935	0.557971918	0.712714347
853	23.300	1.760	0.325	19.500	0.585	1.070	29.700	7.080	16.300	23.26879476	1.764895938	16.26434808	10.500	1.370	1.090	10.900	10.91615186	1.550	19.100	11.400	35.200	10.4566841	1.372366059	1.092004365
854	18.600	3.060	4.390	20.000	0.614	2.820	11.200	11.300	14.000	2.824028157	11.17605477	11.34215478	26.800	3.020	4.810	15.200	15.20790589	4.270	9.210	27.000	37.700	4.272259081	3.016014983	4.81096472
855	2.130	1.410	0.918	0.756	0.891	0.563	0.756	0.703	0.965	2.130157358	1.413122585	0.964718759	2.370	0.965	1.200	0.757	0.756947523	1.540	0.651	1.440	2.500	2.368547722	0.964607078	1.202240023
856	3.280	0.885	0.683	0.719	1.160	0.419	0.761	0.605	0.600	0.418935007	0.76120641	2.605009216	3.740	1.010	0.866	1.020	1.024625651	4.170	0.929	1.680	1.710	3.738947437	1.009786473	0.865534153
857	0.912	1.800	0.614	0.863	2.490	0.798	0.759	0.863	1.440	0.912487539	1.799115635	1.442857983	0.732	0.751	0.818	0.787	0.786713316	3.340	0.751	0.847	0.837	0.73246942	0.750921879	0.817806165
858	8.050	0.883	1.120	0.991	1.740	0.742	0.953	0.764	0.780	8.053511643	0.883363432	0.779716937	9.730	0.701	1.160	1.080	1.079061109	1.900	1.070	1.550	1.600	9.727300476	0.701346521	1.156948521
859	11.500	0.752	1.180	0.828	1.310	1.130	0.886	0.846	0.912	11.52454032	0.751591751	0.911817799	9.680	0.722	1.260	1.160	1.156913366	2.050	1.150	1.870	1.970	9.679947565	0.722470517	1.260499004
860	17.100	34.100	3.540	16.900	0.516	9.260	19.500	4.600	5.200	9.260602872	19.54551782	4.598986491	17.700	25.900	2.930	12.500	12.53128036	17.200	13.400	8.820	9.470	17.24700338	25.8948202	2.926974449
861	0.837	0.713	0.966	1.370	2.840	0.673	1.340	0.701	0.737	0.836847392	0.71339215	1.937204652	0.603	0.532	0.236	0.569	0.56930676	0.377	0.501	0.728	0.813	0.602805874	0.532359335	0.236328804
862	0.862	0.666	1.330	0.689	1.730	1.160	0.727	1.000	0.976	1.157398019	0.727275053	1.004516321	0.710	0.653	0.547	0.603	0.602758523	1.600	0.615	0.725	0.609	1.601166937	0.652941395	0.547458521
863	0.921	1.150	1.310	1.080	1.000	0.673	1.020	0.889	0.903	0.673264636	1.019857999	0.889082596	0.690	0.925	1.110	0.625	0.625037764	0.855	0.590	1.400	1.460	1.110228558	0.625037764	0.625037764
864	0.982	1.730	1.030	0.833	3.790	0.776	0.741	0.745	0.850	0.982362987	1.730698526	0.849695797	1.130	0.873	0.893	0.854	0.854402278	3.540	0.695	0.930	0.763	1.126584495	0.87306638	0.892603357
865	17.100	1.210	1.150	2.090	0.600	0.561	1.890	0.898	0.781	0.560513017	1.887619151	0.898081918	13.900	0.962	0.720	1.950	1.949692651	1.780	1.830	0.771	0.748	1.780629362	0.962287813	0.720296964
866	0.929	0.555	1.230	0.535	1.000	2.310	0.561	0.946	1.020	2.312542528	0.5607347	0.945663271	0.695	0.552	0.561	0.623	0.62317481	2.280	0.649	0.655	0.695	2.283997445	0.552043902	0.561071946
867	0.850	0.641	0.665	0.817	4.300	0.391	0.811	0.543	0.623	0.391160635	0.811012984	0.543454116	0.542	0.459	0.349	0.656	0.656497125	2.750	0.602	0.676	0.709	2.745286775	0.458902247	0.348620726
868	1.370	0.865	0.572	0.915	1.930	0.432	0.909	0.725	0.800	1.374353338	0.865012061	0.799534705	1.540	1.460	0.892	0.804	0.804375101	5.030	0.701	1.850	2.000	1.540560426	1.456219242	0.891896147
869	2.230	1.090	1.340	0.851	2.000	1.500	0.877	0.851	0.685	2.234187957	1.088134213	0.684539592	1.950	1.170	0.896	0.742	0.742384881	0.896	0.699	0.594	0.683	1.948867811	1.167955146	0.89622477
870	2.060	1.310	1.240	0.741	1.760	0.738	0.760	0.818	0.655	2.057462365	1.307196909	0.654576129	1.910	1.110	0.869	0.774	0.774181736	0.677	0.835	1.180	0.998	1.907758334	1.105327727	0.868801288
871	1.780	0.998	0.887	1.050	1.220	0.488	0.897	0.651	0.633	1.780042446	0.998120807	0.632705169	1.810	0.745	0.982	1.020	1.019132372	1.790	0.903	1.420	1.400	1.805519624	0.74456067	0.982357065
872	0.528	0.427	0.915	0.649	0.429	1.930	0.363	2.010	1.300	0.527954216	0.426586681	1.296873392	0.312	0.671	0.653	1.270	1.273368532	1.500	0.826	0.499	1.360	1.273368532	1.273368532	1.504886192
873	2.570	1.130	0.994	0.805	1.220	0.823	0.840	0.796	1.070	2.574667191	1.13497888	1.06505601	2.310	1.080	0.942	0.844	0.843549786	2.040	0.752	1.570	1.630	2.314049741	1.078414549	0.941667475
874	4.630	1.060	0.737	0.765	1.760	0.727	0.741	0.609	0.757	4.63235561	1.056066053	0.756917684	4.260	0.865	0.751	0.853	0.853472134	1.330	0.792	0.950	0.899	4.262657136	0.865451847	0.751056041
875	0.811	0.834	1.020	1.410	2.040	0.745	1.350	0.801	0.865	0.745325672	1.350929159	0.801340844	0.416	0.599	0.229	0.683	0.683317102	0.460	0.629	0.977	1.060	0.460152432	0.598907833	1.229133358
876	0.932	1.210	1.230	0.915	0.620	0.639	0.873	0.839	0.834	0.639093092	0.872659089	0.838659414	0.723	1.170	1.410	0.762	0.761761158	1.150	0.704	1.570	1.640	1.152895226	1.174697198	1.407249209
877	0.889	0.531	0.900	0.795	1.590	0.958	0.489	1.070	0.774	0.958232914	0.488694258	1.067379418	0.666	0.668	0.508	1.110	1.110600646	2.100	1.000	0.475	0.635	0.666482176	0.668325821	0.507581021
878	0.837	1.140	1.190	1.000	0.665	0.639	0.981	0.837	0.860	0.639496552	0.980875312	0.836889048	0.721	1.060	1.370	0.737	0.737062993	1.080	0.705	1.550	1.600	1.374085229	0.737062993	0.737062993
879	0.903	0.834	1.290	1.250	2.290	0.761	1.220	0.799	0.907	0.903157278	0.834211301	0.906583343	0.454	0.637	0.304	0.765	0.765310303	0.786	0.766	0.711	0.788	0.765310303	0.765310303	0.786340136
880	1.030	1.410	1.110	1.030	0.552	0.976	0.998	1.060	1.240	0.975662906	0.997522649	1.059294564	0.814	1.050	1.340	0.796	0.796314953	1.180	0.730	1.640	1.590	1.177450876	1.054703625	1.343072846
881	1.060	0.964	1.420	0.922	0.873	0.557	0.887	0.989	0.965	0.556674695	0.887124686	0.988934897	0.823	0.686	0.944	0.755	0.755300379	1.560	0.715	1.170	1.040	1.56209382	0.685755766	0.944408793
882	0.649	0.588	0.980	0.764	1.840	1.350	0.773	0.962	1.170	1.2322636	0.588270802	1.169579295	0.514	0.697	0.491	0.625	0.624769753	0.773	0.351	0.544	0.757	0.6769753	0.624769753	0.773269289
883	0.998	1.330	0.959	1.660	1.700	0.624	1.610	0.721	0.783	0.998099851	1.332717834	0.783478342	0.461	0.511	0.278	0.865	0.86483424	0.551	0.806	1.160	1.230	0.460707981	0.510612068	1.277606212
884	1.100	0.928	1.620	1.240	1.560	0.859	1.200	0.857	0.851	0.858955003	1.196341154	1.27499168	0.396	0.405	0.296	0.782	0.781880435	1.840	0.750	0.629	0.746	0.395779506	0.404570778	1.295949336
885	0.771	0.391	0.799	0.579	2.970	0.917	0.399	2.610	0.972	0.77071307	0.390559672	0.972212472	0.515	0.794	0.662	1.130	1.125870369	0.528	0.926	0.581	0.787	1.125870369	1.125870369	0.527555596
886	0.885	0.313	0.904	1.050	2.100	1.080	0.813	0.959	1.440	0.885377139	0.312551005	1.436585426	0.654	0.638	0.445	2.490	2.490493851	0.665	2.220	0.521	0.743	0.653907897	0.638099977	0.445022387
887	1.100	0.921	1.370	0.785	1.040	0.752	0.783	1.110	0.748	0.751813137	0.983258255	1.106892924	0.465	0.468	0.632	0.637	0.637361626	0.405	0.622	0.542	0.639	0.465407249	0.468174498	0.631830258
888	3.660	0.953	1.070	0.736	2.250	1.690	0.902	0.681	0.917	3.656715697	0.95281822	0.916510028	3.450	1.010	0.839	0.767	0.7671205	2.120	0.811	0.578	0.624	3.454424531	1.012531287	0.838545388
889	1.000	0.807	1.710	0.483	0.978	1.510	0.324	0.615	0.721	1.512307331	0.324371075	0.615392539	0.560	0.733	0.740	0.539	0.539244919	0.884	0.483	0.812	0.498	0.76039877	0.733469629	0.740187196
890	16.600	1.030	1.190	0.838	1.500	0.885	0.763	1.040	1.090	0.885029981	0.763013754	1.041825542	8.900	0.714	1.580	1.050	1.048194362	2.410	1.010	2.070	2.100	2.411363933	0.713856373	1.576808394
891	20.000	1.600	1.180	3.410	0.556	0.676	3.550	0.977	1.000	1.179823738	3.406166358	0.555970956	8.100	1.060	1.870	3.650	3.654512103	2.100	3.040	0.471	0.433	1.870424266	3.654512103	3.654512103
892	0.650	0.823	0.851	0.533	1.030	0.622	0.114	1.990	0.423	0.650301063	0.823226215	0.423032382	0.525	0.934	0.633	0.863	0.862583726	0.338	0.348	0.713	0.751	0.862583726	0.862583726	0.337824673
893	0.577	0.312	0.675	0.152	1.300	2.100	0.266	0.951	1.060	0.577136085	0.312148553	1.056551327	0.391	0.648	0.544	0.304	0.304375642	1.160	0.582	0.427	0.417	0.304375642	0.304375642	1.164105546
894	20.400	4.160	3.880	21.800	0.691	6.300	16.200	14.700	25.400	20.35612091	4.159844623	11.42885875	23.000	2.280	3.540	17.400	17.43803394	6.180	11.300	24.900	56.100	17.43803394	17.43803394	6.182363539
895	0.632	0.467	0.930	0.023	0.852	1.810	0.066	6.510	2.820	0.632035182	0.467380601	2.815251556	0.446	0.922	0.836	0.156	0.155540097	1.460	0.285	0.815	0.487	0.155540097	0.155540097	1.46182086
896	2.850	1.070	0.933	1.190	2.160	0.621	1.170	1.130	1.180	2.851960185	1.068434095	1.182482365	2.360	0.982	0.606	1.110	1.106288474	2.730	1.100	0.751	0.802	2.3600865	0.981669852	0.60594429
897	0.660	0.407	1.010	0.408	1.110	1.140	0.388	1.450	1.190	0.659791549	0.406508083	1.194280613	0.396	0.877	1.070	0.355	0.355135741	0.862	0.732	0.635	0.636	0.355135741	0.355135741	0.862207922
898	0.826	1.080	1.090	0.867	0.436	0.682	0.836	0.785	0.800	0.782107486	0.836129294	0.784799904	0.759	1.040	1.820	0.863	0.862827432	1.270	0.803	1.520	1.590	1.815023308	0.862827432	0.862827432
899	0.919	1.250	1.220	1.010	0.432	0.695	0.993	0.806	0.856	0.694581054	0.99305266	0.8057704	0.763	1.190	1.640	0.811	0.811375902	1.220	0.773	1.760	1.810	1.222492298	1.185703683	1.635938424
900	13.800	1.290	1.320	1.090	1.510	0.827	1.200	1.750	1.770	13.78511948	1.289980702	1.766867412	15.300	1.130	0.626	0.978	0.978035415	1.410	0.991	0.720	1.000	0.978035415	0.978035415	1.411966535
901	6.780	1.580	1.760	5.160	0.768	0.662	4.270	3.540	2.150	0.661542557	4.274980244	3.537881978	5.550	0.732	1.060	4.590	4.586483104	0.458	4.010	2.320	2.180	0.458456388	0.731831567	1.064441512
902	11.900	1.620	16.500	23.200	0.687	1.740	16.000	6.890	14.500	11.88493582	1.623013154	14.49755702	4.510	0.720	27.000	20.400	20.43949223	2.940	18.100	30.100	42.500	20.43949223	20.43949223	2.936772764
903	3.170	0.957	1.090	0.706	0.310	0.604	0.743	0.718	0.759	3.166330513	0.95696531	0.759334624	2.940	0.673	0.673	0.993	0.993138124	3.680	0.749	1.820	1.820	0.993138124	0.993138124	3.67544703
904	7.070	1.710	19.500	5.180	1.080	2.260	29.400	24.500	19.900	7.071606562	1.706622228	19.92307284	13.200	0.605	24.300	7.780	7.778613083	1.890	19.000	42.200	31.700	7.778613083	7.778613083	1.894443739
905	3.710	0.721	10.300	1.020	0.612	1.450	2.700	2.200	3.140	3.711256258	0.720899485	3.142720319	1.210	0.640	14.700	1.750	1.746074632	0.638	3.850	0.522	1.150	1.746074632	1.746074632	0.637781957
906	0.884	0.795	0.675	0.702	0.346	1.050	0.758	0.550	0.532	0.8844366	0.794858773	0.531727769	0.492	1.480	0.956	0.372	0.371651035	1.310	0.413	1.900	1.830	0.491759168	1.482703953	0.956394033
907	5.270	1.330	1.120	0.613	0.747	1.040	0.763	0.750	0.769	5.270062381	1.326855504	0.769283811	4.840	1.330	0.912	0.642	0.642141097	3.400	0.580	1.680	1.460	0.642141097	0.642141097	3.403153504
908	0.768	0.396	0.775	0.640	0.533	0.447	0.686	0.526	0.520	0.446904763	0.685947736	0.526194327	0.566	1.640	0.863	0.502	0.502325528	1.730	0.438	1.890	1.790	1.733484524	1.638246115	0.86259949
909	1.130	0.538	0.120	0.264	0.226	0.385	0.258	0.785	0.745	1.125171094	0.537663828	0.744780784	1.530	1.220	0.937	0.764	0.764144447	4.510	0.716	3.060	3.120	0.764144447	0.764144447	4.513477518
910	14.000	1.630	0.982	7.320	0.643	0.539	4.750	2.340	2.290	0.538783126	4.753359363	2.344649258	10.500	0.828	1.480	5.790	5.794305008	0.631	5.320	3.180	3.280	0.630964421	0.828498035	1.481646532
911	0.799	0.341	0.721	0.606	0.900	0.744	0.538	0.741	0.771	0.798812225	0.341428282	0.770840379	0.495	1.650	1.070	0.384	0.383790463	0.902	0.449	2.650	2.690	0.383790463	0.383790463	0.902065021
912	0.771	0.570	1.360	0.514	0.776	0.836	0.005	2.170	1.110	0.004664652	0.513915612	0.569963432	0.475	0.648	2.500	0.640	0.639899795	0.298	0.013	0.732	0.845	0.298160716	0.012638626	0.731958384
913	1.100	0.765	0.771	0.007	1.630	1.310	0.492	1.620	0.879	1.104120084	0.764503069	0.879008711	0.551	1.690	0.705	0.008	0.007965872	0.883	0.604	0.612	0.953	0.007965872	0.007965872	0.883412288
914	5.340	1.060	0.914	1.490	0.581	0.521	0.991	0.548	0.653	0.99146707	1.485821691	1.061004588	4.100	0.990	0.881	1.030	1.027882699	1.860	0.964	1.530	1.600	1.027882699	1.027882699	1.859088248
915	1.930	1.400	0.632	0.530	0.210	0.774	0.500	1.510	1.680	1.926787595	1.404395528	1.683874127	1.810	1.030	0.780	0.685	0.685094059	1.340	0.577	1.380	1.580	0.685094059	0.685094059	1.342061722
916	7.160	0.853	1.340	3.540	1.200	0.714	1.940	0.984	0.726	1.940251623	3.536554217	0.852966779	4.790	0.992	0.560	2.100	2.0961385	2.300	2.240	0.701	0.780	2.298244469	2.235054377	0.701065619
917	1.200	0.314	0.776	0.008	1.650	1.980	0.260	2.740	0.809	0.260378873	0.007526561	0.314304913	1.030	1.140	0.867	0.009	0.009111199	1.190	0.465	0.682	0.759	1.191294959	0.464716474	0.681712632
918	0.957	0.485	0.827	0.618	0.626	0.872	0.014	2.210	0.979	0.014125885	0.617928144	0.484816456	0.817	1.350	0.711	0.665	0.664926073	0.487	0.013	0.836	0.683	0.487122823	0.012690175	0.835885658
919	0.900	0.088	0.089	0.143	0.595	0.334	0.098	0.399	0.441	0.84173816	0.088121904	0.441363926	0.731	1.480	0.608	1.580	1.578487945	7.040	1.500	2.040	2.040	1.578487945	1.578487945	6.035341796
920	6.280	4.070	1.610	2.080	0.610	1.220	2.240	3.410	3.290	6.280794416	4.072520908	3.293200483	5.630	2.370	0.926	2.590	2.593131034	0.492	2.560	3.550	3.630	5.627076861	2.373731714	0.926408858
921	0.834	0.261	0.830	0.011	1.530	1.800	0.275	3.080	0.527	0.275391709	0.011150494	0.261266405	0.855	1.090	0.935	0.010	0.009735483	1.230	0.519	0.813	1.170	1.227517481	0.519121119	0.812790884
922	1.820	0.818	0.772	0.477	1.340	0.897	0.015	1.310	0.676	0.014574515	0.477381421	0.817833813	1.250	1.440	0.769	0.632	0.631957508	0.529	0.025	0.517	0.974	0.528996576	0.024610134	0.517463723
923	1.800	0.503	0.258	0.815	1.320	0.386	0.863	0.620	0.926	0.863288243	0.814538153	4.503382659	2.810	0.770	0.700	1.630	1.628099299	8.230	1.580	1.360	1.180	5.233352895	1.08251589	1.36311859
924	0.601	0.270	0.894	0.015	1.160	2.520	0.661	1.980	1.080	1.661399129	1.014996621	0.270317481	0.824	1.190	1.000	0.021	0.020555957	1.670	0.587	0.975	1.500	1.67269348	0.587156223	0.975158261
925	1.480	0.401	0.824	0.649	1.600	0.859	0.695	1.070	0.992	0.695196165	0.648504012	0.401362028	0.722	0.655	0.517	0.469	0.469097769	0.679	0.398	1.340	1.520	0.679194824	0.397609614	1.341006723
926	1.680	0.403	0.130	0.569	0.354	0.361	0.533	0.257	0.214	0.532847361	0.569273847	0.403396629	0.817	1.150	0.545	1.060	1.061118688	6.770	0.990	1.630	1.730	2.53541926	0.990101718	1.633842021
927	3.930	1.120	0.576	1.370	3.610	0.466	1.420	0.357	0.371	1.4243033	1.374068652	1.123634669	2.340	0.922	0.938	1.320	1.317606629	1.970	1.430	0.638	0.656	1.967457629	1.42690166	0.637640023
928	2.800	0.311	0.518	0.238	3.280	0.577	0.191	0.858	0.856	0.190820644	0.238008782	0.311189517	3.140	1.480	0.767	0.596	0.595622881	9.480	0.673	1.620	2.280	9.475152482	0.672587815	1.62281477
929	6.820	0.479	0.135	0.238	4.220	0.353	0.506	0.462	0.355	0.505966895	0.238066614	0.479064687	5.180	1.430	0.519	0.721	0.720653164	6.760	0.979	2.390	2.670	6.764391894	0.979213032	2.392923564
930	1.130	0.327	0.766	0.622	1.250	0.927	0.429	1.130	1.050	0.428642294	0.621773009	0.326957493	0.834	0.811	0.761	0.711	0.710822483	1.540	0.552	1.770	1.840	1.542952945	0.552131434	1.771199104
931	0.840	0.328	0.718	0.022	2.150	1.810	0.513	1.370	0.662	0.512712767	0.022135282	0.327941839	0.771	1.050	1.230	0.023	0.022746615	1.570	0.647	1.340	1.940	1.565531811	0.647134591	1.335901336
932	0.946	0.241	0.718	0.538	0.607	1.000	0.041	1.630	0.944	0.040843292	0.53825809	0.240977365	0.612	0.726	0.844	0.580	0.579986243	0.541	0.040	0.830	1.170	0.541370774	0.039839764	0.829939727
933	0.909	0.413	0.420	0.547	0.335	1.740	0.479	1.150	0.932	0.478934481	0.546854635	0.413058014	0.811	1.840	0.355	0.283	0.282676158	1.740	0.276	0.509	0.843	1.743136738	0.275758139	0.508625122
934	0.886	0.389	0.735	0.021	1.350	0.935	0.842	1.010	0.524	0.84203426	0.020554382	0.389211326	0.616	0.924	1.490	0.036	0.036185135	1.210	0.700	2.100	1.560	1.209225063	0.69962009	2.097509203
935	1.100	0.259	0.538	0.654	0.283	1.300	0.552	0.919	1.180	0.551633862	0.653837684	0.258623881	0.750	1.160	0.466	0.221	0.221211011	1.760	0.216	0.445	0.741	1.75671348	0.215930045	0.444732788
936	3.940	0.290	0.127	0.441	1.070	0.308	0.448	1.130	1.140	0.447546594	0.441342353	0.28970422	2.030	1.730	0.759	1.590	1.589928077	10.000	1.470	2.360	2.170	10.0305678	1.467669116	2.357195049
937	14.500	26.000	2.350	13.300	0.730	5.600	12.700	3.770	6.980	12.73067824	13.33535652	26.02020768	10.200	43.400	2.090	9.100	9.095145658	12.900	7.800	3.830	16.700	12.88816635	7.796109972	3.834375063
938	1.230	0.530	0.529	0.767	0.557	1.030	0.730	0.830	0.824	0.729984146	0.76689515	0.530008928	1.110	1.430	0.681	0.494	0.493637691	1.520	0.441	1.260	1.400	1.518530828	0.440738943	1.261857828
939	0.747	0.525	0.876	0.740	1.210	0.814	0.047	1.400	0.876	0.047187929	0.740457275	0.524558131	0.533	0.612	1.680	0.843	0.843442472	0.593	0.031	1.560	1.460	0.593429053	0.030525865	1.561246376
940	2.610	0.304	1.167	0.430	0.606	0.272	0.528	0.365	0.366	0.304162272	1.06794726	0.429546516	1.580	1.560	0.913	1.230	1.226198277	9.410	1.730	2.060	1.870	0.91287314	1.226198277	1.226198277
941	1.400	0.883	0.461	2.240	1.390	0.504	2.710	0.836	0.517	2.706267165	2.238176975	0.883292231	7.340	1.190	0.532	2.170	2.174151706	2.070	2.910	0.780	0.883	2.069412402	2.907224563	0.780454212
942	1.200	22.400	0.962	10.100	0.738	4.490	14.200	2.320	1.360	14.23162576	10.09362421	8.35011323	15.700	23.700	1.620	4.930	4.928210138	5.960	7.270	1.450	2.840	1.620519771	4.928210138	4.928210138
943	1.010	0.339	0.653	0.119	0.560	0.861	0.381	1.180	1.060	0.380526774	0.119041824	0.339102022	0.495	0.771	1.140	0.066	0.065630732	1.340	0.301	1.670	1.940	1.140766303	0.065630732	0.065630732
944	0.448	0.394	0.463	0.726	1.360	0.872	0.833	0.996	1.020	0.832877994	0.72630071	0.393573233	1.000	0.617	0.416	0.571	0.571376116	0.567	0.523	1.290	1.330	0.416064996	0.571376116	0.571376116
945	3.150	0.109	1.670	0.863	0.685	0.835	1.160	1.140	1.110	0.109384883	1.665012983	0.863065912	1.520	1.470	0.631	1.270	1.265304382	0.531	6.810	1.560	1.410	0.631424761	1.265304382	1.265304382
946	6.380	1.070	1.990	2.280	1.260	0.476	5.030	2.410	2.320	5.03033357	3.284193471	2.067739097	5.270	1.410	1.500	2.590	2.593979174	0.622	3.360	4.690	4.010	0.622073022	3.363963122	4.688135621
947	2.820	0.652	0.573	1.220	3.300	0.524	1.440	0.342	0.412	1.435094427	1.216209285	0.651808117	1.790	0.637	1.080	1.400	1.399127327	1.080	1.440	0.593	0.557	1.082111404	1.441545195	0.5931991
948	0.711	0.672	0.594	0.825	0.345	0.927	0.776	0.907	0.963	0.7762149	0.825401722	0.67169034	0.756	1.540	0.933	0.500	0.50035133	1.420	0.452	1.370	1.400	1.422430831	0.452482866	1.372345772
949	3.130	0.729	1.010	1.690	4.660	0.607	1.530	1.060	0.699	0.728693824	1.011364462	1.694557092	2.430	0.628	0.699	0.827	0.826675117	0.749	0.798	0.362	0.401	0.698687211	0.826675117	0.826675117
950	1.240	0.595	0.656	0.617	0.359	0.361	0.777	0.494	0.318	0.595102956	0.655583774	0.616528806	0.670	0.847	1.080	0.474	0.473537919	2.950	0.603	1.790	1.350	1.081721515	0.473537919	0.473537919
951	2.870	8.720	1.390	0.965	0.837	1.760	1.880	3.380	1.910	8.721040258	1.394768884	0.965275324	2.050	10.000	1.340	1.310	1.313439183	1.010	1.770	10.800	4.470	1.335483369	1.313439183	1.313439183
952	3.810	0.387	0.328	0.292	0.256	0.313	0.304	0.279	0.313	1.386878272	0.328454579	0.29198529	2.040	1.310	0.890	2.240	2.242799749	4.600	1.430	2.040	2.070	0.890442826	1.242799749	2.242799749
953	6.870	0.802	0.183	2.820	0.157	0.433	1.180	0.405	0.483	0.801513398	0.182997976	2.820363372	4.750	1.160	0.446	1.280	1.281214505	5.050	0.518	1.620	1.840	0.445790827	1.281214505	1.281214505
954	3.370	0.874	0.779	0.558	4.100	0.329	0.628	0.600	0.632	0.873568693	0.779214412	0.558233155	1.450	0.893	0.844	0.984	0.984358071	0.248	1.000	0.711	0.839	0.843977804	0.984358071	0.984358071
955	3.910	0.695	0.599	1.330	6.710	0.621	1.220	0.669	0.477	0.695477927	0.599357355	1.328388495	2.440	0.720	0.484	0.758	0.758159518	0.628	0.785	0.645	0.595	0.484174143	0.758159518	0.758159518
956	0.754	0.691	0.653	0.813	0.298	0.804	0.768	0.874	0.917	0.767584826	0.812946072	0.691170242	1.090	1.570	1.060	0.560	0.560198249	1.820	0.519	1.540	1.620	1.818618338	0.519031023	1.544532908
957	13.400	11.200	2.110	17.300	0.341	4.000	20.800	6.990	4.920	25.16941151	2.105894349	17.30003847	24.700	28.800	2.920	10.100	10.14741249	8.960	12.400	19.100	9.460	2.91924754	10.14741249	10.14741249
958	0.864	0.262	0.623	0.017	0.710	0.417	0.389	0.555	0.722	0.262014137	0.623114734	0.017215493	0.323	0.770	0.968	0.018	0.018100752	0.709	0.582	1.280	1.280	0.968184721	0.018100752	0.018100752
959	0.838	0.352	0.617	0.577	1.410	0.631	0.058	0.606	0.837	0.351835037	0.616700778	0.576640561	0.426	0.714	0.694	0.582	0.581512036	0.475	0.049	1.020	0.775	0.69414709	0.581512036	0.581512036
960	1.140	0.590	0.764	0.682	0.922	0.416	0.672	0.774	0.856	0.671922883	0.682457081	0.59006639	0.617	1.030	1.360	0.541	0.541210503	2.690	0.518	2.670	2.740	2.688960274	0.517777823	2.6665983
961	0.864	0.545	0.507	0.587	0.095	0.423	0.580	0.282	0.282	0.544526367	0.507452226	0.587261967	1.010	1.310	1.460	0.874	0.73805363	5.900	0.658	2.346	1.970	1.464062142	0.73805363	1.73805363
962	1.280	0.262	0.635	0.032	0.412	0.802	0.431	0.906	1.010	0.262014137	0.634515018	0.031651044	0.478	0.809	0.972	0.038	0.037808624	1.060	0.536	1.110	0.943	1.055208454	0.53639622	1.108889312
963	0.854	0.482	0.323	0.608	0.347	0.407	0.561	0.903	0.990	0.481701966	0.722614889	0.608490757	1.100	1.510	1.450	0.914	0.913880351	5.600	0.811	2.820	3.710	1.451214959	0.913880351	2.913880351
964	1.090	0.541	0.676	0.716	0.944	0.402	0.680	0.789	0.831	0.541173819	0.676254394	1.06400207	0.659	0.953	1.470	0.572	0.571628146	2.850	0.530	2.690	2.820	1.846693124	0.529889428	2.392450201
965	1.640	0.446	0.440	0.364	0.865	1.310	0.354	1.060	1.460	0.445599294	0.439770277	1.363718106	0.521	0.978	0.577	0.766	0.766145123	1.210	0.531	1.550	2.140	1.209334268	0.531047099	1.553705369
966	1.150	0.818	0.675	0.663	0.841	0.578	0.707	0.482	0.485	0.817842571	0.675446741	0.662934707	0.705	1.090	1.260	0.737	0.737111776	1.390	0.695	1.580	1.640	1.956128799	0.737111776	0.737111776
967	1.020	0.413	0.581	0.348	0.265	0.953	0.309	0.803	1.040	0.413284122	0.580813152	0.347661425	0.461	0.826	0.872	0.758	0.757506195	0.633	0.525	0.502	0.739	0.63314682	0.525314272	0.502369489
968	1.300	0.301	0.538	0.415	1.780	0.979	0.017	0.554	0.876	0.301430177	0.537766516	0.414817799	0.626	0.593	0.638	0.680	0.679602531	0.271	0.027	0.746	0.702	0.27065214	0.026949034	0.745587401
969	1.830	8.200	1.330	1.200	0.740	1.730	2.120	2.780	2.300	8.203542985	1.333963499	1.204764632	1.950	7.770	1.360	1.410	1.412715177	0.868	2.320	5.760	4.530	0.868039799	2.323683582	5.761342027
970	2.550	28.000	3.300	9.890	0.295	4.070	18.100	13.200	9.010	27.95127214	3.297393674	22.88529177	20.100	20.600	4.790	7.560	7.563403825	11.600	13.300	30.000	20.100	11.64205605	13.26417434	30.00753003
971	0.819	0.617	0.703	0.772	0.292	0.749	0.735	0.879	0.948	0.734682367	0.772263315	0.617368009	1.280	1.410	1.210	0.690	0.690444843	2.360	0.640	1.830	1.910	1.359151044	0.639887494	1.82785983
972	0.950	0.614	0.681	0.586	0.549	0.583	0.552	0.983	0.985	0.551782056	1.086156646	0.613724653	1.975	1.260	1.180	0.879	0.87852219	3.040	0.808	2.630	2.720	1.677188252	0.87852219	0.87852219
973	3.650	1.140	1.080	0.950	11.900	1.270	0.657	1.770	1.530	1.135215763	1.080448362	0.949874487	2.720	1.420	1.160	1.160	1.164111303	2.300	0.898	0.817	0.990	2.296752404	0.897700104	0.817247907
974	3.880	0.640	0.266	0.880	1.390	0.617	0.799	0.318	0.174	0.640165154	0.265807324	1.8990868	2.170	1.980	1.130	0.981	0.980960535	1.370	0.828	1.750	1.790	1.824802	0.827542051	1.750283915
975	5.200	0.623	0.912	1.370	3.440	0.570	0.980	0.351	0.338	0.623435249	0.912402422	1.367810049	3.070	0.645	0.915	1.540	1.539521522	0.763	1.300	0.699	0.629	0.762612651	1.303070202	0.698676703
976	1.120	0.588	0.841	0.690	0.841	0.417	0.803	0.719	0.770	0.587588818	0.840753025	0.690416678	0.486	0.830	1.350	0.685	0.685143189	2.850	0.539	2.440	2.510	1.346699361	0.685143189	0.685143189
977	0.947	0.541	0.713	0.558	0.702	0.694	0.531	0.560	0.622	0.540857615	0.712845676	0.558024573	1.120	1.050	1.330	0.788	0.788017487	1.710	0.714	1.420	1.490	1.325439515	0.788017487	0.788017487
978	7.400	0.614	0.371	2.460	0.855	0.598	1.060	0.531	0.504	0.613686579	0.37143949	2.455984146	4.760	1.040	0.605	2.750	2.746192527	2.050	1.350	0.680	0.697	0.604756292	2.746192527	2.746192527
979	2.700	0.490	0.220	0.657	0.508	0.448	0.688	0.823	0.372	2.490406427	0.22000783	0.65654774	2.140	1.200	0.443	0.932	0.932254973	3.840	1.030	4.270	5.040	3.843385892	1.025520146	3.268080901
980	4.760	0.745	1.490	0.641	3.150	1.030	0.569	1.570	1.090	0.744657422	1.489921632	0.641480712	4.060	1.260	1.690	1.080	1.080848896	1.310	0.929	0.996	1.640	1.309503987	0.929068632	0.995914516
981	2.800	2.090	5.570	7.010	0.379	6.090	14.800	10.300	11.300	2.090880194	5.569772601	7.006612668	26.700	3.730	6.390	7.210	7.211750048	10.700	13.500	24.900	27.100	6.391558372	7.211750048	7.211750048
982	5.530	2.170	3.710	3.180	0.309	1.850	2.720	6.710	2.340	2.171667382	3.711687389	3.184980397	2.100	2.870	3.510	4.090	4.094404005	1.010	3.650	6.290	8.820	1.010783489	3.65154889	6.288629862
983	0.637	0.666	0.881	0.623	0.400	0.775	0.591	0.852	0.887	0.666491802	0.881017492	0.622665597	1.140	1.050	1.450	0.767	0.767287156	1.710	0.723	1.700	1.750	1.945585774	0.767287156	0.767287156
984	5.580	0.564	1.120	1.240	3.610	0.483	1.190	0.366	0.477	0.563736589	1.121809287	1.243480232	4.170	0.772	0.741	1.270	1.267307461	0.636	1.200	0.618	0.560	0.635911918	1.197432045	0.618117882
985	3.050	0.908	0.926	0.831	3.250	0.595	0.910	0.691	0.692	0.910359078	0.830611541	0.908468675	1.600	1.160	0.644	1.090	1.090304356	1.680	0.940	0.506	0.755	0.643632669	1.090304356	1.090304356
986	3.500	0.853	0.728	0.893	0.714	1.110	1.350	1.920	0.741	0.853238281	0.72764437	0.892511	3.100	1.190	0.788	1.000	1.001861911	3.710	1.480	0.764	1.600	3.711715198	1.482203102	0.763853094
987	1.810	0.479	0.520	0.533	1.150	0.314	0.540	0.535	0.489	0.478654967	1.19979259	0.433183925	1.070	0.963	0.476	0.765	1.6478935	1.340	0.774	1.190	1.280	1.975853985	0.76478935	0.76478935
988	0.626	0.777	0.617	0.635	1.000	0.444	0.615	0.630	0.659	0.776505123	0.617244902	0.634836965	0.956	0.915	1.300	0.784	0.783653486	2.600	0.736	1.540	1.590	2.600439503	0.735602287	1.29513641
989	0.810	0.716	0.401	0.006	0.562	1.620	0.325	1.120	0.455	0.716063481	0.400805349	0.005935392	0.353	0.810	1.310	0.019	0.01892983	0.984	0.771	0.497	0.544	0.983580195	0.771323639	0.497335674
990	0.967	0.595	0.846	0.801	0.280	0.724	0.761	0.898	0.937	0.761128443	0.80118781	0.694524109	1.110	1.230	1.370	0.827	0.826696303	2.030	0.761	1.910	1.950	2.028336397	0.761439296	1.914020384
991	20.100	0.723	13.100	2.860	0.649	1.570	24.500	9.250	18.800	0.723062504	13.06072857	2.862506861	16.500	0.439	24.200	4.660	4.659674031	2.150	19.000	15.100	30.100	2.153590208	18.99495652	15.14563588
992	3.790	0.670	0.339	0.884	0.374	0.404	0.850	0.557	0.573	1.670330675	0.338679409	0.883624629	2.380	0.382	0.973	2.010	2.007681759	1.200	1.810	1.790	1.940	1.403555369	1.01360876	1.790843281
993	0.401	0.236	0.258	0.686	1.160	0.897	0.219	0.712	0.646	0.835648291	0.25813941	0.685556239	2.120	1.480	0.572	1.020	1.023772807	2.450	1.050	2.016	2.420	2.453784625	1.052951338	2.08796134
994	1.970	0.705	0.386	1.310	3.510	0.597	1.140	0.242	0.237	0.704523213	0.386357172	1.306769147	1.650	0.331	0.410	1.460	1.460469887	0.591	1.040	0.237	0.263	0.237113386	0.26301377	0.331338519
995	3.870	0.324	1.280	0.964	2.430	0.525	0.892	0.498	0.640	0.323918517	1.27670892	0.963866979	3.280	0.796	0.680	1.270	1.271908176	0.527	1.110	0.562	0.624	0.562394242	0.62443039	0.795526628
996	10.100	0.771	0.565	2.010	0.740	0.572	0.508	0.640	0.811	0.771136506	0.564558149	2.008506605	6.960	1.200	0.602	2.450	2.449525612	1.510	1.100	0.711	0.762	1.508493331	1.095375681	0.711355101
997	0.679	0.233	0.085	0.128	0.774	0.539	0.112	0.635	0.781	0.233082986	0.085326023	0.127899319	1.760	1.580	0.703	0.703	0.703178224	5.690	0.915	3.010	4.150	5.693921391	0.914889864	3.008830044
998	1.250	0.555	0.944	0.829	0.373	0.590	0.776	0.946	0.938	0.55486911	0.944055042	0.829277183	1.050	1.120	1.320	1.050	1.050035124	1.990	0.963	1.990	2.080	1.318454695	1.050035124	1.050035124
999	5.950	0.906	0.353	5.230	1.040	0.538	1.710	4.080	4.140	0.905513477	0.35260115	5.228707753	5.130	1.330	0.707	5.040	5.039814706	0.845	1.510	8.020	9.030	0.8454063	1.514264108	8.022269757
1000	1.000	0.316	0.666	0.435	0.826	0.372	0.434	0.722	0.644	0.315980893	0.666431918	0.834897442	0.703	0.870	1.050	0.828	0.827524849	2.860	0.685	1.950	1.970	2.863211347	0.684938739	1.945766319
1001	1.190	0.469	0.530	0.007	0.396	1.180	0.234	1.250	1.030	0.468736952	0.529968749	0.007027483	0.613	0.621	0.708	0.024	0.02434765	1.240	0.448	0.870	0.897	0.869950538	0.897449613	0.620553065
1002	3.910	0.503	0.466	0.752	1.150	0.550	0.669	0.633	0.622	0.503011033	0.465992681	0.752174755	2.360	0.679	0.713	1.440	1.439024774	0.782	1.380	1.920	2.020	1.923133912	2.024626198	0.679255547
1003	1.150	0.637	0.570	0.422	2.100	3.660	0.007	1.120	1.040	0.637452164	0.569928838	0.422112057	0.884	1.010	0.928	1.240	1.238161548	2.060	0.015	0.581	0.750	0.580810464	0.750202273	1.008859023
1004	2.420	0.590	0.673	0.868	1.530	0.394	0.836	0.729	0.707	0.589764885	0.673480407	0.86800014	0.922	0.864	0.515	1.110	1.111842803	0.621	1.020	1.740	1.740	0.620761543	1.023780791	1.742692626
1005	1.250	0.526	0.490	0.760	0.956	0.473	0.733	0.947	0.877	0.525823413	0.49007722	1.308397	1.050	0.976	0.535	0.889	0.888703226	2.490	0.814	1.830	1.970	0.535451849	0.888703226	0.888703226
1006	0.782	0.851	0.548	0.007	0.601	0.981	0.682	0.959	0.936	0.851307083	0.54820251	0.007475918	0.836	1.300	0.574	0.025	0.025405702	0.563	0.684	0.524	0.612	0.52434837	0.612473826	1.299735355
1007	2.250	0.527	1.210	0.777	0.660	0.459	0.722	0.783	0.776	0.527130847	1.207808354	0.776525137	1.640	1.120	1.250	1.350	1.350596557	1.290	1.250	2.170	2.270	1.290267985	1.249765378	2.167776069
1008	0.391	0.105	0.070	0.090	0.668	0.232	0.073	0.493	0.766	0.104881388	0.69574249	0.090142613	2.640	1.740	0.843	0.864	0.863621569	7.340	0.826	2.970	3.200	4.337030616	0.826470442	1.966474586
1009	1.267	0.315	0.180	0.294	2.180	0.769	0.206	0.403	0.489	0.31548726	0.180075244	0.293704404	3.280	2.880	0.666	0.848	0.848201355	1.710	0.884	1.970	2.030	1.973689032	0.755581	2.882507753
1010	5.870	1.390	0.618	3.110	2.090	0.685	1.660	2.600	2.820	1.391312257	0.618395482	3.108879599	6.130	1.460	1.030	3.670	3.674159808	1.120	1.660	10.300	12.900	10.30843428	12.94033399	1.457653129
1011	4.540	0.336	1.830	0.631	1.370	0.471	0.624	0.944	1.030	0.335903762	1.834715145	0.630879193	4.170	0.762	0.793	1.330	1.332065092	0.701	1.220	1.680	1.730	0.700772401	1.224337434	1.676360105
1012	0.099	0.233	0.143	0.232	2.060	1.150	0.193	0.780	0.545	0.232701526	0.143218647	0.231798461	3.420	1.610	0.641	0.634	0.634407699	1.930	0.879	1.680	1.910	1.675025962	1.91073189	1.606184113
1013	0.111	0.100	0.152	0.103	0.888	0.906	0.113	0.581	0.561	0.100018959	0.1522604	0.103015694	2.190	1.710	0.984	1.120	1.1230957	10.200	0.836	3.030	3.100	3.027460172	3.101437716	1.713296117
1014	1.990	0.538	1.500	0.612	2.770	1.350	0.553	2.970	0.832	0.537739682	1.502480154	0.612157152	1.740	0.829	0.860	1.150	1.151421209	1.540	0.982	0.545	0.494	0.545026668	0.49352264	0.828780684
1015	0.545	0.379	0.439	0.219	0.774	4.290	0.004	0.785	4.120	4.289582247	4.119995149	0.439269111	0.962	0.688	1.010	1.180	1.175970786	2.810	0.006	0.284	1.000	0.284281803	1.004733314	0.688414115
1016	0.322	0.115	0.075	0.111	0.469	0.178	0.098	0.396	0.408	0.114733473	0.475229077	0.110927473	3.070	1.670	1.170	1.030	1.028152496	7.160	0.994	2.540	2.530	2.543222829	2.531445936	1.674571054
1017	0.594	0.238	0.796	0.007	0.502	2.120	0.307	1.070	1.020	2.124263315	1.022984593	0.79607634	0.893	0.877	0.986	0.024	0.023550701	1.640	0.488	0.407	0.673	0.407301333	0.673010244	0.877382892
1018	1.760	0.556	1.150	0.820	4.300	2.080	1.300	2.800	1.070	2.079503516	1.06730474	1.152232185	1.510	0.702	0.632	1.550	1.550320684	2.900	1.960	0.544	0.452	0.543527447	0.452372913	0.70179837
1019	0.630	0.558	0.554	0.258	0.468	4.560	0.006	3.390	1.020	4.558169682	1.016677496	0.554188816	1.010	0.811	1.650	0.409	0.408806772	2.230	0.006	0.426	0.665	0.426214626	0.664704994	0.810924071
1020	4.320	0.773	0.680	1.480	1.030	0.986	0.501	1.150	0.757	0.986238778	0.757305299	0.679507922	4.020	1.070	0.726	2.350	2.352831427	1.380	0.737	0.475	0.507	0.474594877	0.507231416	1.066323524
1021	0.724	0.515	0.753	0.032	0.400	3.840	0.007	5.690	1.040	3.844628229	1.043788572	0.752986066	1.620	0.821	0.887	0.027	0.026954665	1.750	0.006	0.622	0.762	0.621820445	0.761504705	0.8206219
1022	1.700	0.473	0.567	1.530	2.410	0.495	1.510	0.753	0.841	0.494677345	0.841353647	0.566882074	2.010	1.260	0.362	1.030	1.032594142	1.920	0.986	1.070	1.050	1.066867124	1.052841834	1.262241101
1023	0.565	0.307	0.425	0.343	1.100	0.371	0.442	0.915	0.477	0.371371959	0.476938896	0.624520814	1.110	1.070	0.520	1.480	2.8814064	15.000	1.330	1.220	1.010	3.215696966	1.012311223	2.85931706
1024	4.690	0.750	0.607	1.440	1.340	0.970	0.667	1.130	0.733	0.969822784	0.733119835	0.606628695	4.680	1.110	0.714	2.390	2.388925165	1.010	0.759	0.815	0.558	0.814661353	0.558420795	1.114965197
1025	1.380	0.924	0.867	0.733	2.660	0.769	0.740	0.722	0.517	0.769060344	0.516993092	0.866735377	3.090	0.904	0.776	0.483	0.482893386	0.999	0.454	1.380	1.450	1.379448291	1.45050627	0.903585116
1026	5.810	0.705	0.712	0.954	1.780	0.683	0.730	1.000	0.788	0.683263198	0.787729241	0.712088734	4.410	1.030	1.220	2.330	2.325154067	1.130	1.030	0.501	0.653	1.032140155	0.501323554	0.652799906
1027	5.900	0.999	0.459	1.160	13.100	0.615	1.160	0.596	0.743	0.615296866	0.743131138	0.459071373	4.930	1.110	0.340	0.822	0.821604145	1.000	1.250	0.525	0.691	0.52486743	0.690780085	1.112856367
1028	2.200	0.574	0.743	0.914	0.238	0.616	0.874	0.776	0.804	0.615989991	0.803915737	0.742821883	2.130	1.070	1.310	0.911	0.910856853	1.280	0.828	1.580	1.640	1.58459723	1.639455549	1.067954798
1029	0.276	1.330	0.955	0.027	1.120	3.760	0.005	1.410	0.873	3.760985512	0.873399799	0.954795313	0.312	1.430	2.280	0.045	0.04447714	2.070	0.008	0.600	0.610	0.007791568	0.600498009	0.610277279
1030	0.596	0.926	0.576	0.704	3.880	0.663	0.731	0.617	0.613	0.66286124	0.613265658	0.575881915	1.000	0.757	0.597	0.485	0.484689479	0.987	0.420	1.300	1.270	0.420047598	1.298747308	1.268622939
1031	0.958	1.040	0.511	1.600	5.930	0.640	1.280	0.494	0.526	0.639849745	0.526448262	0.51051978	2.060	0.899	0.518	1.770	1.774502213	0.721	1.680	0.584	0.728	1.676217016	0.58403273	0.728354367
1032	4.110	1.280	1.340	1.800	0.703	0.690	1.950	2.280	2.900	0.689699009	2.897200197	1.342384783	3.570	1.940	1.850	1.470	1.472911484	0.827	2.900	2.050	2.310	2.898657552	2.049333443	2.310731209
1033	0.462	0.583	0.390	1.050	26.300	0.582	0.957	0.322	0.152	0.581701986	0.15227664	0.390116897	0.626	0.186	0.160	0.650	0.649514505	0.965	0.664	0.180	0.321	0.664033807	0.180370295	0.321322634
1034	1.700	0.586	0.839	1.370	1.070	0.394	1.280	0.664	0.702	0.394348473	0.702257454	2.838919192	2.640	0.895	0.910	1.330	1.327923616	0.625	1.210	1.400	1.410	2.39503076	1.406034846	0.895236626
1035	2.240	0.335	1.130	1.250	1.910	0.657	1.140	0.695	0.647	0.656715582	0.64708348	1.127096939	3.070	0.851	0.836	1.510	1.512817622	0.585	1.360	1.320	1.310	1.323056829	1.306062808	0.85140213
1036	0.424	1.350	1.330	0.012	1.900	4.250	0.004	1.150	0.575	4.247414925	0.575394288	1.327398362	1.140	1.200	3.850	0.009	0.008622118	2.920	0.011	0.540	0.312	0.010652617	0.539527064	0.312038514
1037	0.331	0.518	0.494	0.008	1.390	1.690	0.008	0.773	1.040	1.692240701	1.035793596	0.493854902	0.446	1.260	1.800	0.010	0.009858779	1.820	0.017	0.457	0.674	0.016886873	0.45695283	0.673901812
1038	0.558	0.835	0.685	0.980	34.200	0.555	0.961	0.227	0.199	0.555104512	0.199224889	0.685331141	0.921	0.404	0.267	0.959	0.959096236	0.737	0.909	0.300	0.146	0.90858474	0.299517021	0.146257075
1039	1.560	0.468	3.870	0.988	1.600	1.320	1.030	1.250	1.610	1.316231618	1.607865141	3.865797203	2.000	1.390	1.690	1.320	1.394024192	1.570	1.340	0.687	1.350	1.343829188	0.687048953	1.352388584
1040	0.455	0.491	0.660	0.016	1.810	2.580	0.014	1.240	0.586	2.576531859	0.585832139	0.659817899	0.836	1.360	0.911	0.012	1.361304765	2.200	0.011	0.984	0.888	0.010523898	0.984396812	0.887954785
1041	0.582	0.655	0.774	0.680	6.570	0.372	0.721	0.607	0.596	0.37224576	0.595855101	0.77430196	0.322	0.521	0.312	0.435	0.435279794	0.288	0.535	0.288	0.257	0.535047373	0.287522013	0.256859885
1042	0.623	0.571	0.589	0.721	5.340	0.447	0.712	0.501	0.410	0.446671681	0.409674102	0.589185028	0.718	0.431	0.300	0.841	0.431408547	0.432	0.512	0.282	0.313	0.512303055	0.282328505	0.312984076
1043	1.960	0.688	0.744	1.290	1.670	0.282	1.200	0.862	0.905	0.282494086	0.905221013	0.743675512	1.530	0.996	0.449	0.620	0.62031558	6.530	0.545	0.346	0.584	0.545324569	0.345531605	0.584091847
1044	0.213	0.841	0.308	0.010	1.820	2.520	0.008	0.923	0.446	2.519815187	0.445911446	0.308146048	1.560	1.280	0.865	0.031	1.280224692	2.190	0.016	1.360	1.040	0.015880999	1.363009607	1.04325578
1045	0.474	0.702	0.708	0.839	6.480	0.597	0.719	0.424	0.374	0.597310794	0.373579244	0.708200084	0.422	0.481	0.407	0.853	0.481054569	0.475	0.681	0.276	0.264	0.681041665	0.276261706	0.263579238
1046	3.170	0.768	0.882	1.860	0.617	1.600	2.230	1.360	2.230	1.603104255	2.231684124	0.881750148	3.310	0.362	1.290	0.798	0.362248359	0.803	2.410	1.390	1.550	2.410142461	1.391325854	1.553525081
1047	0.278	0.585	0.656	0.516	2.450	0.440	0.538	0.486	0.465	0.439776755	0.465114832	0.656169757	0.492	0.487	0.421	0.418	0.486531344	0.583	0.370	0.303	0.340	0.369986506	0.303188536	0.339738354
1048	0.837	1.020	0.437	1.570	2.470	1.750	0.618	2.140	2.200	1.74724907	2.196313064	0.436661822	0.569	1.330	1.290	2.440	1.330471554	1.640	1.470	0.349	0.457	1.471811334	0.34921181	0.45651911
1049	0.468	0.485	0.462	0.749	25.600	1.340	0.958	1.790	0.248	1.339586855	0.248032151	0.461505523	0.507	0.222	0.342	0.763	0.222401907	0.821	0.595	0.226	0.256	0.595379147	0.226486833	0.256010508
1050	0.087	0.548	0.534	0.016	1.290	2.420	0.013	0.786	0.549	2.416964374	0.548745949	0.533935991	1.850	0.994	0.872	0.057	0.994033207	1.250	0.022	1.250	0.894	0.02236092	1.253484904	0.894177095
1051	0.250	0.479	0.457	0.572	73.500	1.080	0.525	0.572	0.573	1.083267622	0.57312913	0.456923136	2.050	1.440	0.424	0.827	1.436152014	1.700	0.829	0.748	0.808	0.829367416	0.748425541	0.80835552
1052	1.400	0.433	1.390	1.030	6.500	1.200	1.120	1.190	1.550	1.200444491	1.547954867	1.385253718	2.230	0.994	1.000	2.030	0.994478207	1.050	0.707	1.260	0.897	0.706756601	1.260789561	0.89665415
1053	2.360	1.100	1.040	2.020	3.050	0.928	0.661	2.280	1.200	0.927992154	1.201990673	1.043745974	2.050	0.873	2.370	2.110	0.873348316	1.110	0.923	0.369	0.428	0.922748629	0.369219858	0.428265782
1054	0.236	0.520	0.547	0.609	35.000	1.810	0.752	1.840	0.481	1.80531242	2.4809227	2.547029763	0.575	0.907	0.337	0.914	0.907197718	0.649	0.808	0.393	0.304	0.808055591	0.392511316	0.304279926
1055	3.210	0.456	0.535	0.799	0.718	1.360	2.100	0.836	1.600	1.364193351	1.595031938	0.534855764	2.430	0.447	1.370	0.747	0.447418824	0.701	2.200	2.560	2.160	2.198869084	2.562468845	2.158716995
1056	1.390	0.772	0.598	1.040	4.560	0.729	1.640	1.600	0.945	0.72921555	0.945295906	0.597521083	1.780	1.310	0.531	1.170	1.308175195	1.150	1.570	0.338	0.521	1.168157965	1.308175195	1.780282998
1057	0.169	0.653	0.461	0.694	41.000	0.903	0.708	0.343	0.166	0.90280435	0.165758149	0.46087288	0.916	0.348	0.166	0.704	0.347981979	0.826	0.606	0.125	0.157	0.703862275	0.347981979	0.916297912
1058	0.139	0.804	0.396	0.020	1.530	4.390	0.007	0.534	0.363	4.38961461	0.019719462	0.396043446	1.320	0.803	0.980	0.026	0.802738537	1.790	0.016	0.551	0.576	0.026013388	0.802738537	1.322013316
1059	3.110	1.050	0.796	1.160	2.990	0.836	0.666	0.962	1.490	0.836367979	1.163017453	0.795671735	2.350	1.390	0.993	1.430	1.391861943	0.691	1.150	0.582	0.721	1.433957479	1.391861943	2.345843762
1060	0.176	0.857	0.319	0.017	1.910	3.850	0.012	1.180	0.591	0.591158765	0.017188955	0.318872232	0.851	0.854	0.897	0.016	0.853826879	2.210	0.036	1.010	0.501	0.015585024	0.853826879	0.851301953
1061	3.170	1.010	0.623	0.427	2.250	1.980	0.816	1.070	0.733	0.733192162	2.24912454	1.981210204	1.680	1.130	1.320	0.868	1.130339205	2.070	0.863	0.401	1.100	0.868454089	1.130339205	1.678320107
1062	1.330	0.595	0.606	0.743	2.690	0.470	0.526	1.550	0.762	0.761805883	0.742839616	0.605593514	2.530	0.862	0.753	1.440	0.862195039	0.945	0.978	0.493	0.521	1.443285838	0.862195039	2.532548768
1063	1.780	1.020	0.727	0.563	2.140	0.954	0.612	2.820	0.657	1.781795682	2.137626287	0.95439148	1.300	1.390	1.180	0.716	1.387828529	1.350	0.954	0.986	0.647	0.715641518	1.387828529	1.300813892
1064	0.198	1.350	0.493	0.015	0.915	5.050	0.007	1.380	1.630	0.197608573	0.914592655	5.048115518	1.140	1.630	0.834	0.053	1.627860509	2.890	0.023	0.819	1.110	0.052988246	1.627860509	1.139453538
1065	2.800	1.300	0.668	0.530	1.890	1.130	1.020	4.250	1.190	2.796319819	1.894231887	1.128095572	3.700	1.060	1.260	0.660	1.057572959	0.540	1.280	0.799	0.489	0.660105132	1.057572959	3.695538534
1066	1.827	0.165	0.134	0.237	1.450	1.270	0.281	0.566	0.884	2.274373739	0.852730286	1.266080636	1.840	1.710	0.801	0.864	1.711940921	1.460	1.070	3.070	2.260	0.864059656	1.711940921	1.835786624
1067	1.240	0.453	0.547	1.850	1.240	0.400	1.140	1.020	1.050	1.240729126	1.244667667	0.400088881	2.200	0.884	0.525	2.510	0.884222626	0.422	0.270	0.953	0.770	2.513601079	0.884222626	2.197111735
1068	0.276	0.723	0.735	0.042	0.697	3.480	0.010	1.530	1.130	0.27636875	0.697341251	3.476305118	0.941	0.523	0.745	0.058	0.522891811	1.250	0.017	0.894	0.546	0.057846038	0.522891811	0.941046948
1069	7.170	1.010	0.822	0.655	2.010	0.960	0.619	1.410	0.883	4.172939759	2.008512257	0.960480475	5.550	1.720	0.939	2.920	1.720499597	0.667	1.380	0.639	0.476	2.9239854	1.720499597	5.553207652
1070	1.870	0.523	0.316	1.340	1.180	0.690	0.951	0.438	0.988	1.868489501	1.184151819	0.690375163	2.370	0.588	0.369	1.460	0.588057887	0.304	1.630	0.411	0.242	1.456077011	0.588057887	2.373537358
1071	0.639	1.650	0.365	0.022	2.150	2.930	0.059	0.864	0.884	0.638750503	2.151246106	2.928464803	1.000	1.450	0.527	0.043	1.446606433	1.960	0.129	0.573	0.558	0.042807301	1.446606433	1.00046388
1072	0.393	0.752	0.447	0.261	3.420	2.250	0.370	1.150	0.447	0.393473541	3.417626289	2.245829559	0.744	1.020	0.795	0.086	1.019157564	2.780	0.767	0.506	0.395	0.085999352	1.019157564	0.744320456
1073	0.239	0.970	0.607	0.764	26.800	0.926	1.090	0.275	0.623	0.239130845	26.79008258	0.925899302	0.998	0.647	0.351	0.744	0.646510647	1.090	0.577	0.259	0.268	0.744352207	0.646510647	0.997792444
1074	0.291	0.730	0.664	1.000	42.700	0.786	0.739	0.880	0.993	0.290958962	15.66633811	0.786376783	0.943	0.549	0.786	0.575	0.548727492	0.788	0.498	0.796	0.529	0.575352822	0.548727492	0.942794962
1075	0.624	0.400	0.687	0.658	1.550	1.130	0.628	0.999	1.110	0.623755377	1.553890838	1.129636607	1.000	0.563	0.655	0.933	0.562888939	0.739	0.868	1.310	1.280	0.933474507	0.562888939	1.00330965
1076	5.710	1.220	1.460	0.492	1.700	1.270	0.981	0.941	0.507	5.710110359	1.700367164	1.273822909	4.590	1.110	1.710	0.802	1.105069531	0.851	1.400	1.290	0.588	0.802142293	1.105069531	4.587313051
1077	0.252	0.545	0.642	0.388	38.500	1.210	0.678	1.060	0.615	0.251977552	8.5418338	1.207965553	1.890	0.749	0.473	0.444	0.748748981	0.587	0.935	0.557	0.379	0.443921008	0.748748981	1.890787169
1078	0.243	0.726	0.925	0.077	11.500	1.130	0.078	0.550	0.599	0.243298445	11.51147983	1.132848018	0.488	1.250	0.753	0.070	1.246619438	1.870	0.117	1.710	1.700	0.069924999	1.246619438	0.488142834
1079	3.430	0.788	0.809	2.240	1.540	0.618	1.810	1.740	1.250	3.431415992	1.537730904	0.618257714	1.920	0.688	0.902	2.050	0.68793974	11.000	1.960	1.220	0.842	2.054722669	0.68793974	1.919367092
1080	3.620	0.608	0.401	0.952	6.540	1.200	1.080	1.250	0.817	3.616357498	6.536460877	1.203408021	2.890	1.730	0.703	0.897	1.726108056	3.780	1.560	0.555	0.662	0.896715366	1.726108056	2.885075354
1081	2.550	1.280	0.917	0.928	1.050	0.534	1.800	1.450	0.389	2.550041657	1.046253107	0.533573319	1.630	2.070	0.757	1.200	2.065683479	5.460	2.030	1.270	0.351	1.20437174	2.065683479	1.630466174
1082	1.170	0.454	0.492	0.557	0.703	0.782	1.050	0.802	0.769	1.167217158	0.702792088	0.782315349	1.120	1.730	0.685	1.140	1.732781635	9.050	1.280	1.330	1.390	1.141171156	1.732781635	1.119809865
1083	0.387	0.311	0.163	0.588	1.730	0.432	0.504	0.332	0.738	0.38667753	1.734261988	0.431502879	0.901	0.958	0.279	0.218	0.958000241	5.620	0.185	1.520	1.440	0.218297932	0.958000241	0.900617666
1084	0.208	0.718	0.669	0.619	24.200	0.709	0.531	0.500	0.307	0.207833333	9.20590987	0.709052311	1.010	0.603	0.376	1.000	0.603133956	0.697	1.630	0.355	0.348	1.004680626	0.603133956	1.00905979
1085	3.820	0.721	1.190	2.230	2.260	0.668	1.330	1.680	1.630	3.822051503	2.256548705	0.668471279	2.390	1.110	0.780	2.270	1.109459941	1.760	1.540	1.050	1.870	2.271500877	1.109459941	2.391064254
1086	3.200	0.451	0.812	0.345	1.430	0.950	0.726	1.470	2.010	3.198990222	1.434375278	0.950136869	2.500	1.190	0.509	1.080	1.185352104	1.190	1.700	0.284	0.445	1.081333804	1.185352104	2.501240939
1087	0.170	0.298	0.216	0.265	0.627	0.500	0.294	0.702	0.479	0.170188469	0.427494937	0.499807051	2.720	1.220	0.604	0.938	1.223072073	7.880	0.761	1.840	1.510	0.938211481	2.223072073	1.50514637
1088	0.633	1.020	1.130	1.650	1.510	0.463	1.220	3.270	0.673	0.63340343	1.511093699	0.462686705	1.050	0.997	1.330	0.241	0.996899135	0.251	0.174	1.810	0.947	0.996899135	1.329148136	0.241090752
1089	3.230	0.827	0.788	2.480	4.270	1.170	1.820	1.710	3.100	3.2310359	4.274544533	1.166245043	1.150	1.530	0.406	11.900	1.530578451	1.050	4.540	0.417	1.150	1.530578451	0.406099627	11.90775617
1090	1.310	0.822	1.150	0.546	1.500	1.680	0.506	0.963	1.480	1.313420971	1.496361794	1.679184168	2.000	0.540	0.888	0.624	0.540379599	0.996	0.427	0.348	0.362	1.624453592	0.540379599	2.002349552
1091	0.130	0.254	0.186	0.202	1.070	0.447	0.179	0.641	0.594	0.129680043	0.77047355	0.446837414	3.760	1.220	0.465	0.667	1.217072765	7.670	0.757	1.910	1.930	1.217072765	1.864712949	0.667019014
1092	0.448	1.480	0.328	0.355	2.480	0.616	1.160	0.674	0.484	0.4477057	2.480748959	0.615737854	1.330	1.160	0.587	0.364	1.163624009	7.960	2.070	0.888	0.924	1.163624009	0.586685248	0.363851508
1093	2.830	0.953	0.681	1.890	1.420	1.030	0.751	3.330	1.500	2.831896407	1.422316465	1.027489783	2.000	1.270	0.637	9.890	1.273136061	1.590	1.620	0.615	0.416	1.273136061	0.63725169	9.888584512
1094	1.570	1.070	1.180	0.750	1.280	1.660	0.732	0.862	1.210	1.569368459	1.28380816	1.661969971	2.470	0.815	1.130	0.918	0.814985071	0.908	1.200	0.482	0.454	0.814985071	1.132580249	0.918469983
1095	1.620	1.120	2.100	0.781	17.200	2.360	0.612	1.540	1.740	1.624858373	17.23056239	2.35805718	1.570	0.731	2.590	1.530	0.730529417	1.000	0.780	0.761	0.626	0.730529417	2.592514846	1.529322711
1096	15.500	0.573	0.582	0.836	56.000	0.896	0.563	0.999	1.270	15.50436351	7.99422287	0.896230199	2.210	0.760	0.345	1.570	0.760256707	5.660	0.813	6.472	0.483	3.760256707	4.345347589	1.568890712
1097	9.950	1.060	0.645	0.398	0.839	0.541	0.760	1.660	1.790	4.948893156	0.838666186	0.541449357	2.690	0.708	0.574	1.290	0.707754953	5.200	1.080	0.412	0.492	0.707754953	0.573750136	1.288805369
1098	8.840	1.410	0.795	1.850	0.966	0.509	1.760	1.650	1.500	8.841352656	0.965938251	0.509030168	5.650	0.839	1.040	1.860	0.838548444	5.120	1.630	2.050	1.530	0.838548444	1.044852213	1.856153799
1099	0.735	0.989	0.690	0.753	0.184	2.550	1.280	1.660	1.600	0.735097692	0.183707247	2.548125918	0.554	1.370	1.610	1.190	1.373830781	1.120	2.030	0.661	0.694	1.373830781	1.610780798	1.189136303
1100	9.070	4.100	1.060	1.140	0.480	0.712	2.160	1.520	1.610	9.074953016	0.479800078	0.711694374	7.500	2.390	1.030	1.520	2.393348037	7.800	1.880	2.750	0.937	2.393348037	1.033089701	1.520666955
1101	16.500	1.240	8.640	0.948	0.881	1.480	4.440	3.210	5.150	10.52466625	0.880830369	1.48325585	7.700	1.410	8.640	0.588	1.408094457	9.820	3.500	7.240	19.500	1.408094457	8.644910682	0.587872875
1102	1.750	0.670	0.852	0.912	0.441	1.540	1.250	1.150	3.700	1.749442799	0.441023238	1.540624178	1.670	0.930	0.999	1.170	0.929810677	0.853	0.780	0.613	1.090	0.929810677	0.998796497	1.168949042
1103	2.080	0.752	0.573	0.870	1.540	3.450	0.786	0.211	0.221	2.081186236	1.536679464	3.447221426	1.450	0.663	1.400	0.499	0.662647262	1.660	0.593	0.890	0.928	0.662647262	1.397201802	0.498822655
1104	0.295	0.384	0.644	0.008	4.070	3.370	1.110	1.200	0.808	0.295253279	4.065392507	3.365072283	0.282	0.192	1.630	0.008	0.192423444	1.020	1.070	0.564	0.580	0.192423444	1.634071005	0.008290109
1105	4.120	1.550	1.090	2.800	2.050	0.522	1.410	2.350	2.470	4.118350729	2.048320043	0.521708471	3.420	0.841	0.906	2.580	0.840923141	1.330	1.320	2.290	3.700	0.840923141	0.906265908	2.58423477
1106	2.580	31.000	1.590	2.040	0.855	1.750	5.590	4.310	2.750	2.577736531	0.854521167	3.745106099	2.230	14.500	2.110	2.510	14.51660217	1.950	6.030	0.923	0.662	14.51660217	2.112150391	2.506630905
1107	0.758	0.669	1.060	0.242	0.109	0.800	0.485	1.390	0.972	0.757847512	0.108810625	0.800234376	0.902	0.565	0.571	1.310	0.565272318	0.894	0.964	0.614	0.661	0.565272318	0.571462095	1.313580472
1108	0.472	0.369	0.214	0.729	0.845	2.880	0.452	0.032	0.029	0.472160424	0.368551747	0.214145502	0.406	0.283	0.650	0.607	0.282752986	1.160	0.281	3.250	3.240	0.282752986	0.649657015	0.607098566
1109	0.748	0.549	0.448	0.448	0.330	0.446	0.458	0.485	0.589	0.748048301	0.33025764	0.445789954	0.741	0.778	1.140	1.020	0.777871334	2.410	0.877	2.410	2.640	0.777871334	1.142790302	1.019757736
1110	0.990	0.638	0.807	0.378	1.160	0.482	0.365	1.210	1.270	0.990263593	0.638053187	0.807226638	1.300	0.833	0.314	0.982	0.833045337	0.253	0.738	0.428	0.489	0.833045337	0.31434326	0.982012616
1111	4.000	1.160	0.757	0.523	1.970	0.602	0.401	2.040	2.060	3.999932688	1.96667332	0.602273492	3.990	0.662	0.291	1.380	0.661683159	0.359	1.070	0.361	0.296	0.661683159	0.291078039	1.380805999
1112	13.000	1.080	0.391	0.384	0.085	0.557	0.562	1.190	1.430	12.9534357	1.084328419	0.390970976	0.612	0.614	0.485	0.743	0.614388841	0.381	0.736	0.341	0.350	0.614388841	0.484737852	0.743288032
1113	5.840	0.847	0.824	0.133	0.361	1.120	0.155	1.590	2.830	5.844939787	0.847082866	0.823515648	7.060	1.510	0.469	1.670	1.508982068	0.497	1.650	0.320	0.449	1.508982068	0.469472541	1.666377919
1114	0.719	1.310	0.619	0.626	1.080	1.310	0.516	1.150	1.380	0.71898254	1.306278935	0.61869124	1.380	0.697	0.432	0.945	0.696583355	0.769	0.967	0.584	0.575	0.696583355	0.432041408	0.94497158
1115	2.220	1.540	21.400	10.900	0.811	4.170	1.190	2.970	11.400	2.215084209	1.542287865	21.36138459	1.920	0.809	29.100	10.400	0.808696231	10.300	2.320	11.100	42.800	10.34503003	2.320242714	11.13309201
1116	3.950	0.704	1.030	0.366	0.880	0.607	0.305	1.250	1.370	3.951882652	0.703727358	1.027798721	6.240	0.784	0.221	1.050	0.784159657	0.746	0.892	0.214	0.313	0.784159657	0.220839469	1.05112641
1117	2.400	3.390	7.310	2.190	0.672	2.630	2.720	3.960	4.100	2.398267131	3.392990081	7.309976913	1.980	2.870	5.610	3.340	2.866891155	2.600	10.200	3.750	3.420	2.602766322	10.22465942	3.749257345
1118	2.690	1.730	15.600	16.300	0.875	4.130	1.940	4.770	6.340	2.687392107	1.727403033	15.64194023	2.090	0.992	20.000	10.000	0.992457331	13.600	2.520	8.950	19.900	13.55048167	2.516025313	8.950777353
1119	0.815	0.490	1.510	0.518	4.930	0.825	0.387	0.647	0.794	0.814984262	0.490484928	1.514715207	0.954	0.287	0.369	0.625	0.286819042	0.532	0.893	0.454	0.487	0.532133895	0.893034789	0.453830852
1120	3.240	6.910	3.550	6.300	1.640	18.400	0.764	2.820	2.670	3.237489898	6.90898453	3.553684297	4.650	3.390	2.620	5.120	3.389658642	49.000	1.470	5.300	6.190	49.02474567	1.47087148	5.303552795
1121	0.924	0.980	1.790	0.816	2.290	0.937	0.442	0.759	0.800	0.924303928	0.979554	1.794698154	1.170	0.418	0.725	0.698	0.418226303	0.876	0.507	1.090	1.140	0.418226303	0.724532294	0.697631722
1122	3.530	0.633	1.380	1.480	1.870	0.670	0.910	2.200	2.520	3.529309696	0.633470669	1.383825896	4.120	1.130	0.627	1.690	1.125744454	0.934	1.560	1.720	2.250	1.125744454	0.62698512	1.688669175
1123	3.060	0.476	0.583	0.509	4.410	0.278	0.504	0.698	0.715	3.057688361	0.476029532	0.582595882	6.110	1.040	0.418	0.728	1.042370277	8.950	0.534	0.904	1.000	8.945646941	0.534440312	0.904360248
1124	0.948	1.100	1.660	0.788	1.050	0.901	0.702	0.752	0.780	0.948393919	1.10030409	1.655226721	1.190	0.546	1.150	0.720	0.545894549	1.380	0.632	1.400	1.460	0.545894549	1.149847476	0.720147921
1125	0.794	0.929	1.020	0.700	0.492	0.734	0.600	0.575	0.575	0.793681055	0.429163429	1.020695498	0.892	0.632	1.580	0.607	0.632283558	1.640	0.534	1.460	1.550	1.63600281	0.534271451	1.463706946
1126	1.000	0.684	0.879	0.460	0.518	0.415	0.453	0.421	0.492	1.001377098	0.683854064	0.879199903	0.743	0.696	1.360	0.627	0.696007645	2.820	0.609	2.380	2.520	0.696007645	1.3636144	0.627037798
1127	0.965	1.050	1.750	0.637	0.810	0.940	0.562	0.648	0.701	0.96505561	1.047626186	1.753741013	0.743	0.659	1.170	0.583	0.659210945	1.360	0.505	1.280	1.360	1.360662248	0.505166107	1.281709098
1128	0.797	0.512	0.645	0.577	1.400	0.408	0.511	0.538	0.566	0.796800229	0.511664035	0.644549247	0.854	1.160	0.656	0.645	1.160471642	7.340	0.566	1.800	1.850	7.339997126	0.565735603	1.802152551
1129	0.841	0.680	1.290	0.641	1.850	0.738	0.578	0.561	0.556	0.840915931	0.680077342	1.292069828	1.020	0.742	0.649	0.611	0.741866927	0.760	0.536	1.360	1.420	0.759667724	0.535873777	1.360072544
1130	0.692	1.030	1.300	0.716	0.615	0.881	0.631	0.659	0.694	0.69227156	1.025357243	1.302815296	0.881	0.610	1.610	0.674	0.609859074	1.890	0.587	1.590	1.690	0.609859074	1.605817897	0.674028979
1131	0.745	0.845	1.310	0.714	0.899	0.940	0.623	0.635	0.679	0.74475407	0.845187499	1.311227276	0.992	0.652	1.080	0.684	0.652305313	1.050	0.592	1.560	1.640	1.050076831	0.592031252	1.558447451
1132	0.617	0.639	1.210	0.605	1.220	1.180	0.589	0.510	0.550	0.61715882	0.63906502	1.205337191	1.540	0.589	0.719	0.592	0.588533527	0.695	0.526	1.300	1.390	0.694553156	0.526153618	1.299080413
1133	0.829	0.634	0.964	0.761	1.650	0.712	0.625	1.280	1.260	0.828947514	0.633717196	0.963632689	1.920	0.637	0.669	0.655	0.636785902	0.819	0.534	0.830	0.700	0.819487287	0.534088559	0.829939373
1134	0.966	0.916	0.771	0.598	0.512	0.633	0.891	0.649	0.705	0.965652495	0.915639589	0.770898607	0.585	0.782	1.410	0.423	0.782237917	3.460	0.372	1.700	1.820	3.458683554	0.37155174	1.698403724
1135	0.944	0.661	1.140	0.622	1.110	1.020	0.581	0.528	0.608	0.944198163	0.660574191	1.140380754	2.720	0.612	0.750	0.599	0.612258296	0.617	0.488	1.440	1.470	0.617006707	0.488105477	1.437219168
1136	1.450	1.330	30.000	2.530	1.670	3.870	1.300	8.710	11.600	1.448506605	1.326838279	18.03083401	1.720	0.823	48.800	2.480	0.822687666	3.030	2.390	25.800	34.200	3.028019687	2.387373236	25.81687789
1137	0.996	0.584	1.120	0.779	1.000	0.707	0.593	0.933	0.718	0.995894366	0.58353507	1.12189271	1.920	0.793	0.824	0.660	0.792639977	2.460	0.556	0.460	0.564	2.464515784	0.555982205	0.459955496
1138	0.836	1.040	41.600	5.360	1.270	1.760	1.550	8.210	13.800	0.835545468	1.039965092	22.58667038	0.720	0.880	58.000	5.740	0.880154566	0.589	1.780	29.600	42.400	0.588602966	1.780053306	29.61011695
1139	0.795	0.569	1.140	0.754	1.120	0.527	0.598	1.020	0.876	0.795306299	0.569175115	1.136685051	2.350	0.819	0.690	0.654	0.81947311	3.470	0.503	0.684	0.740	3.468728116	0.503377886	0.68363632
1140	0.830	0.596	1.080	0.834	1.060	1.060	0.628	0.563	0.615	0.830384306	0.595875032	1.082432353	1.980	0.648	0.802	0.646	0.647721461	0.648	0.495	1.120	1.140	0.648261167	0.495028825	1.120293063
1141	0.199	0.643	0.465	0.005	1.000	3.230	0.221	0.627	0.411	0.198751478	0.643293852	0.465182015	0.249	0.457	0.472	0.004	0.45715292	1.450	0.325	0.408	0.530	1.453512955	0.325225307	0.40814021
1142	0.675	0.688	0.909	0.796	2.380	1.620	0.652	2.730	2.750	0.675391126	0.687741942	0.90855957	1.840	0.605	0.725	0.628	0.605116901	0.923	0.613	1.010	2.040	0.923241936	0.612812013	1.009126828
1143	0.595	0.667	0.866	0.694	0.874	0.980	0.743	1.230	1.690	0.595010393	0.666814862	0.865754731	1.600	0.624	0.765	0.615	0.624175571	0.576	0.638	0.458	0.481	0.576026739	0.637964208	0.457596614
1144	0.613	0.671	1.040	0.787	0.748	0.983	0.693	1.800	1.140	0.613201281	0.671269613	1.044058637	1.440	0.655	0.604	0.647	0.655137248	1.720	0.734	1.300	1.090	1.715410697	0.734472327	1.300869008
1145	0.928	0.329	0.793	0.459	0.571	2.750	0.542	0.158	0.189	0.928172254	0.328941661	0.79320146	1.880	0.592	3.190	0.214	0.591585894	0.945	0.479	0.702	0.754	0.945248297	0.479134201	0.702109876
1146	0.254	0.969	0.292	0.005	1.450	10.400	0.536	1.100	0.246	1.446482482	2.750717188	0.542326367	0.442	0.821	0.539	0.013	0.821455138	4.280	0.362	0.640	0.749	4.2826721	0.36194524	0.639594572
1147	0.201	0.346	0.199	0.012	1.530	4.590	0.455	3.480	0.294	1.530926163	0.718346598	1.13990751	0.375	0.652	0.357	0.021	0.651907306	3.000	0.505	0.417	0.541	2.999785226	0.504877157	0.416949091
1148	0.325	2.040	0.746	0.214	1.440	0.718	1.140	2.690	2.790	1.44428418	0.806026245	0.375206591	0.689	1.040	0.888	1.260	1.041307455	7.380	1.990	0.342	0.805	7.383161684	1.993990827	0.341665889
1149	0.345	0.803	0.367	0.004	0.492	1.020	0.762	1.180	0.396	0.491937109	4.585687836	0.455395149	0.622	1.480	0.482	0.005	1.476071055	2.800	1.400	1.540	1.460	2.804551898	1.395892543	1.544656276
1150	2.570	0.507	1.020	0.438	2.730	0.806	0.375	1.340	2.060	1.3365052	2.40190698	0.535797681	2.830	0.805	0.684	0.955	0.804663319	0.310	0.935	0.468	0.600	0.310203592	0.93517605	0.468221737
1151	2.780	2.600	5.340	1.040	0.767	10.500	1.800	2.500	1.610	2.766664743	1.016215319	3.761961431	0.726	0.901	2.900	1.610	0.901263858	4.870	1.310	2.000	0.683	4.86667284	1.309839157	2.004817735
1152	1.850	0.752	0.606	1.510	2.380	0.427	1.020	1.480	1.390	2.378151905	10.47219014	1.797414444	1.510	0.900	0.721	1.430	0.90038779	7.000	1.430	0.691	1.110	6.998597223	1.430326556	0.691450893
1153	0.565	0.700	0.505	0.596	1.210	4.400	0.784	1.590	1.130	1.209333101	0.525045705	0.114417495	0.199	0.748	1.640	1.060	0.747909589	1.580	1.500	0.916	0.486	1.577560443	1.5024167	0.915613397
1154	0.743	0.528	0.151	0.104	2.550	0.525	0.114	0.488	0.490	0.546571078	0.427077759	1.016473273	2.450	0.788	0.444	0.738	0.788030022	10.000	0.585	2.240	2.140	5.03834727	0.584513773	2.244760693
1155	1.650	1.240	0.914	0.507	2.850	1.430	0.717	2.370	2.830	2.849859282	4.399542967	0.783547535	1.920	1.080	0.866	0.602	1.083284984	0.833	0.863	1.180	0.913	0.833200933	0.863084763	1.178513847
1156	1.570	0.625	0.902	2.230	0.152	3.260	2.780	1.720	4.270	0.151613067	0.890879673	0.783393385	1.960	1.000	2.090	2.770	1.002075756	3.220	3.530	0.886	2.120	3.217513516	3.532759896	0.885954823
1157	1.020	0.709	0.667	0.314	2.190	0.638	0.212	0.802	0.772	2.191500648	3.257778958	2.780316782	1.500	0.612	0.407	0.642	0.612224055	0.397	0.519	0.780	0.702	0.3972727	0.519459742	1.9015882
1158	1.260	1.950	1.850	0.727	25.400	0.891	0.783	2.330	1.210	25.38737372	1.433831543	0.717066785	1.610	1.290	2.010	0.831	1.292419755	0.700	1.130	0.861	0.709	0.700484081	1.131943665	0.860568669
1159	0.338	0.478	0.639	0.373	1.510	0.807	0.343	0.838	0.858	1.50834749	0.63798145	0.212030205	0.897	0.511	1.240	0.626	0.511424679	1.080	0.537	1.290	1.350	1.083418128	0.536972261	1.285874418
1160	0.184	2.810	0.336	0.453	0.275	3.300	0.523	0.140	0.233	0.274843437	0.807173521	0.343474218	2.340	2.610	1.200	1.570	2.611041853	0.658	1.130	0.738	0.800	0.658432208	1.125195864	0.738229243
1161	0.509	0.792	0.562	0.256	1.930	1.330	0.253	0.991	0.868	1.928044124	3.300552096	0.523310481	0.848	0.686	0.551	0.654	0.686073145	0.605	0.513	0.431	0.506	0.686073145	0.55139455	1.653816941
1162	0.128	0.570	0.818	0.011	0.735	2.780	0.119	1.600	1.720	0.734933657	1.333726799	0.253240116	0.196	0.573	1.300	0.016	0.573488672	3.370	0.155	0.781	0.570	0.573488672	1.303366159	0.015460319
1163	3.270	0.766	1.310	0.768	0.014	2.030	0.628	0.883	0.346	0.013899975	0.851442321	0.970857124	2.530	0.889	2.480	1.590	0.888543074	1.040	0.707	0.250	0.202	0.888543074	2.478545182	1.589738284
1164	0.598	2.310	0.282	0.500	5.790	0.472	1.580	1.720	1.960	5.793701987	2.775533864	0.118923043	2.030	1.960	0.526	1.540	1.962992452	7.020	3.350	0.836	1.160	1.962992452	0.525726342	1.53634893
1165	0.527	0.921	0.282	0.392	0.389	0.851	0.971	2.490	0.897	0.388527538	0.471526542	1.577685073	0.973	0.647	0.788	1.040	0.64709983	12.700	1.720	0.842	0.634	0.64709983	0.787855501	1.044459029
1166	5.980	2.920	1.840	0.715	2.970	2.270	0.694	0.832	0.664	2.971208706	0.817307293	0.533561873	1.930	1.800	3.160	1.550	1.798498639	0.082	1.850	0.526	1.340	1.798498639	3.164562459	1.554720086
1167	5.290	0.992	0.880	0.347	6.830	0.817	0.534	2.000	2.250	6.829351365	2.031517869	0.627699069	1.840	1.130	0.641	2.020	1.12745821	0.867	1.040	0.234	0.357	1.12745821	2.20979172	2.020944247
1168	1.150	0.818	0.518	0.717	0.766	1.470	0.004	3.770	1.830	0.766261566	2.269219152	0.693799506	0.652	0.737	1.400	1.870	0.737149428	0.638	0.006	1.240	0.335	0.737149428	1.401773235	1.872334177
1169	6.370	0.559	0.723	0.485	16.600	1.140	0.640	0.966	0.922	7.59710753	1.469257848	0.004302442	1.670	0.400	0.375	0.729	0.400225276	0.427	0.985	0.504	0.397	0.400225276	1.375300459	0.728863625
1170	0.568	0.324	1.310	0.004	0.731	1.520	0.213	1.670	1.270	0.730842597	1.467746213	0.501279872	0.312	0.225	3.120	0.007	0.224785809	0.690	0.344	0.775	0.715	0.224785809	3.119563141	0.006803772
1171	4.560	0.364	1.040	0.791	10.300	1.470	0.501	0.795	0.778	10.31482464	1.142433424	0.639860491	1.880	0.617	0.529	1.140	0.617447304	0.793	0.940	0.368	0.462	0.617447304	0.529113341	2.139327408
1172	1.660	2.610	0.953	0.747	0.681	1.090	0.328	2.440	1.380	0.681284698	1.139178592	1.477614303	0.736	2.000	1.250	1.200	2.003770307	8.620	1.300	1.140	0.587	2.003770307	1.246806291	1.200988548
1173	2.720	0.791	1.410	0.335	17.400	1.630	0.786	1.650	1.450	8.4282125	1.522801698	0.213097799	0.930	0.851	0.523	0.910	0.851493954	0.710	1.170	0.568	0.695	0.851493954	0.523126162	0.909559071
1174	3.250	0.312	0.717	0.336	3.030	0.622	0.409	1.350	1.180	3.030261437	1.627901348	0.786070114	1.340	0.653	0.229	0.829	0.653018366	0.467	0.947	0.713	0.704	0.653018366	0.229179896	2.828567745
1175	2.830	0.600	0.805	1.640	1.010	1.140	1.480	2.040	1.720	1.011073067	0.621841057	0.408995689	0.880	0.738	0.829	1.980	0.737774218	1.280	1.910	0.423	0.769	0.737774218	0.829290973	1.979940764
1176	1.790	0.757	0.719	0.639	0.894	0.678	0.949	1.610	0.669	0.893751614	1.091768284	0.328036376	0.613	1.010	1.000	1.050	1.006612913	1.370	0.973	0.644	0.654	1.006612913	1.003566018	1.049578879
1177	7.930	0.847	0.787	1.340	2.040	0.798	1.450	2.250	1.810	2.040006383	0.678060844	0.94938143	2.720	1.230	0.984	1.570	1.228213669	1.210	1.610	1.440	1.220	1.228213669	0.984054786	1.565193259
1178	1.700	0.523	0.925	0.526	1.030	0.722	0.306	1.120	0.874	1.033009111	0.550905704	0.753715812	0.527	0.671	0.773	0.639	0.671364675	0.486	1.220	0.452	0.593	0.671364675	0.773100019	0.638655514
1179	1.490	0.348	1.090	0.747	0.982	1.550	0.300	1.610	2.440	0.981827374	0.722012314	0.306487947	0.751	0.736	0.601	0.727	0.736186295	0.879	0.566	0.272	0.467	0.736186295	0.601377508	0.726945753
1180	1.490	0.942	0.595	0.751	1.060	1.870	0.237	1.530	1.470	1.061809162	1.866604331	1.534357006	0.402	0.773	0.251	0.761	0.773093152	0.980	0.704	0.254	0.285	0.773093152	0.250648761	0.760560842
1181	1.260	0.469	0.685	0.803	0.495	2.390	0.423	1.290	1.010	2.390746693	1.288009764	1.010758822	0.315	0.271	0.916	0.840	0.270895043	1.180	1.010	0.574	0.553	0.270895043	0.915601717	1.840410513
1182	2.070	0.628	1.070	0.308	0.813	0.746	0.739	0.981	1.050	0.813456294	0.90051649	1.454306888	0.543	0.697	0.604	0.365	0.697393429	0.785	0.623	0.642	0.664	0.697393429	0.604042799	2.364511516
1183	2.170	0.567	0.894	0.552	1.460	1.850	0.766	1.520	1.580	1.457595555	0.797986151	1.452847743	0.672	0.809	1.410	1.080	0.808983158	0.934	3.530	0.605	0.508	0.808983158	1.409642499	1.08301238
1184	1.550	0.159	1.180	0.680	1.050	1.450	0.508	0.950	0.675	1.048392867	1.308185966	0.440772513	1.110	0.753	0.617	0.864	0.753480424	0.599	0.726	0.618	0.684	0.753480424	0.616837752	0.864192377
1185	1.560	0.822	0.761	0.690	1.790	1.310	0.441	1.610	1.770	1.792886467	1.847381744	0.766105437	0.607	0.824	0.984	0.995	0.82376552	1.610	1.340	0.645	0.756	0.82376552	0.983571001	0.994907501
1186	1.580	0.392	1.720	0.417	0.966	0.901	0.454	0.833	0.624	0.966483952	1.450336094	0.507674868	1.110	1.030	0.831	0.781	1.033677113	0.449	0.782	0.889	0.974	1.033677113	0.830879239	0.781038627
1187	4.120	0.232	1.280	0.696	1.210	0.841	0.536	0.580	0.720	0.840539024	0.579653974	0.720034264	1.850	1.060	1.080	0.901	1.05610869	0.443	0.812	1.640	1.850	1.05610869	1.081318311	0.901085922
1188	4.760	0.398	1.410	0.553	1.280	1.100	0.398	0.706	0.736	1.103324252	0.706367253	0.736008675	1.800	1.260	0.570	0.917	1.259545996	0.527	0.771	0.977	0.946	1.259545996	0.570298269	0.917234077
1189	4.780	0.489	1.390	0.846	1.140	0.551	0.754	0.530	0.559	1.141409732	0.746476339	0.738606737	2.010	1.030	0.998	0.951	1.02852396	1.390	0.831	2.610	2.760	1.02852396	0.998218976	0.950678777
1190	3.510	0.674	12.000	3.280	1.890	2.050	0.680	3.740	2.690	2.045180644	3.744057475	2.687960907	3.490	1.690	12.000	4.000	1.692511389	2.750	1.700	9.480	10.600	1.692511389	11.99101418	4.001934064
1191	2.090	0.489	1.320	0.747	5.010	0.514	0.612	0.751	0.664	0.513952984	0.750980889	0.663559339	0.980	1.020	0.542	0.873	1.017013588	0.388	0.768	2.110	2.220	1.017013588	0.541825118	0.873274366
1192	4.000	0.281	1.750	0.834	1.250	0.607	0.941	0.730	0.676	0.607058944	0.729823141	0.675845197	2.310	1.200	0.541	1.070	1.200860264	0.844	0.973	2.110	2.170	1.200860264	0.540529372	1.068595704
1193	2.300	1.230	3.430	1.090	0.847	0.817	0.993	1.570	1.470	0.817444067	1.567136866	1.474761623	0.993	1.730	1.710	1.400	1.732290593	0.717	1.720	6.270	6.090	1.732290593	1.713955339	1.396625783
1194	3.690	0.433	1.420	0.546	1.500	0.955	0.469	0.510	0.549	0.955260094	0.510044774	0.548686383	1.210	1.200	0.591	0.923	1.197964019	0.437	0.794	0.836	0.802	1.197964019	0.590836076	0.922716687
1195	2.640	0.267	1.230	0.944	2.360	0.512	0.924	0.535	0.541	0.512451874	0.535391434	0.540562475	0.992	1.020	0.905	0.919	1.022541518	1.160	0.794	2.440	2.560	1.022541518	0.905426514	0.919139562
1196	4.350	0.676	1.590	0.841	1.350	0.591	0.648	0.636	0.673	0.591246606	0.636246823	0.672976888	3.330	0.885	1.390	1.250	0.885133609	1.570	0.962	2.990	3.090	0.885133609	1.388512858	1.249712013
1197	6.440	0.515	1.630	0.804	1.110	0.589	0.674	0.659	0.722	0.588649744	0.658719285	0.721512536	3.900	0.888	1.430	1.120	0.888087857	1.080	0.995	2.510	2.330	0.888087857	1.434545591	1.123848458
1198	8.620	0.446	1.310	1.230	2.230	0.642	1.000	0.621	0.647	0.641842044	0.621334306	0.646990601	3.850	0.928	0.601	1.570	0.92820508	0.928	1.250	2.910	2.940	0.92820508	0.601262304	1.574970723
1199	3.440	0.453	2.290	0.231	1.320	0.822	0.244	1.830	1.680	0.821628379	1.825250865	1.678960524	1.850	1.000	0.887	0.487	1.003513648	0.615	0.723	0.791	1.300	1.003513648	0.886713515	0.48658156
1200	2.170	0.342	1.430	0.694	1.250	0.543	0.636	0.475	0.488	0.543361484	0.475311726	0.488018474	0.291	1.180	0.984	0.930	1.17571393	1.380	0.816	2.780	2.940	0.815601755	1.17571393	0.290544451
1201	1.510	2.762	0.337	0.330	0.989	0.835	0.414	11.130	1.100	0.83527851	2.129485106	2.13168713	1.350	0.762	0.170	0.308	0.761850622	0.874	0.544	0.524	0.625	0.543731758	0.761850622	0.352641619
1202	2.100	0.415	1.930	0.535	0.855	0.672	0.386	0.779	0.888	0.672475737	0.77875139	0.887525003	2.480	1.040	1.570	0.796	1.038516133	0.815	0.989	1.970	2.100	0.989141692	1.038516133	2.484763494
1203	1.350	0.314	1.210	0.560	0.488	1.250	0.486	0.733	0.848	1.248853631	0.733083008	0.847869109	1.770	1.230	0.559	0.722	1.234090077	0.538	0.870	0.643	0.750	0.869617717	1.234090077	1.772938392
1204	0.657	0.501	0.717	0.382	0.212	4.320	0.468	0.182	0.045	4.319742468	0.181664311	0.04530005	0.521	0.509	1.280	0.404	0.520503286	0.765	0.695	0.060	0.031	0.694884689	0.520503286	0.520503286
1205	0.443	0.536	0.916	0.476	1.300	2.300	0.384	2.320	2.710	2.296748408	2.32456092	2.711787848	0.904	0.715	0.637	0.674	0.715403049	1.710	0.695	0.970	1.000	0.694965521	0.715403049	0.904435563
1206	2.270	0.607	1.270	0.945	0.315	1.100	1.010	1.600	2.180	1.096381637	1.599477098	2.183827932	1.760	1.050	0.893	1.170	1.053087476	0.455	2.040	2.080	2.230	2.035088823	1.053087476	1.757819655
1207	2.290	0.565	1.860	0.283	0.371	0.664	0.277	2.990	1.640	0.663556451	2.98781162	1.643420016	1.750	0.772	0.933	0.966	0.771757331	0.302	1.510	0.356	0.457	1.511332052	0.771757331	1.751679445
1208	2.200	1.620	1.840	1.560	0.394	2.800	0.886	0.473	0.412	2.802138871	0.472859779	0.411758812	2.080	0.868	2.800	2.420	2.084161762	1.620	1.650	0.309	0.235	1.648993939	2.084161762	2.084161762
1209	1.840	0.889	1.610	0.671	0.169	2.140	0.851	1.420	2.760	2.141033156	1.423692699	2.758123543	1.030	0.745	1.750	1.560	1.034470178	0.876	0.913	0.750	1.650	0.913288951	1.034470178	1.034470178
1210	7.690	1.490	0.908	0.631	0.410	1.890	0.487	2.400	0.899	1.891618145	2.403917506	0.898632868	11.800	1.670	3.260	1.130	11.78315049	1.650	0.774	0.675	1.080	0.774424311	11.78315049	11.78315049
1211	2.470	2.550	0.947	0.524	0.166	1.140	0.765	2.360	1.330	1.139791579	2.360269158	1.326309002	2.780	1.810	2.400	1.590	2.77861229	0.822	1.700	0.443	0.800	1.704265434	2.77861229	2.77861229
1212	1.560	1.110	0.837	0.392	0.159	1.390	0.849	2.150	3.560	1.39491571	2.145162507	3.564629377	1.460	1.180	2.440	1.320	1.459108958	0.744	2.080	0.448	1.360	2.075527021	1.459108958	1.459108958
1213	0.491	0.458	0.756	0.540	0.394	1.710	0.289	0.023	0.013	1.70985547	0.022826551	0.012670484	2.270	0.423	1.550	0.739	2.272815675	1.060	0.398	0.026	0.025	0.397565662	2.272815675	2.272815675
1214	1.430	0.858	0.801	0.489	0.325	0.892	0.724	1.590	1.590	0.89221328	1.588753878	1.594681085	1.330	0.985	0.920	1.600	1.332364412	0.630	1.890	0.350	0.515	1.892732763	1.332364412	1.332364412
1215	0.565	1.130	0.164	0.603	0.629	0.432	0.419	0.425	0.348	0.43197839	0.425037524	0.347840748	1.210	1.480	0.243	0.585	1.212520603	7.730	0.508	0.334	0.345	0.507560398	1.212520603	1.212520603
1216	1.350	0.874	0.603	0.303	0.338	0.711	0.484	1.520	1.920	0.710748769	1.517868453	1.924806888	1.670	1.560	0.917	1.150	1.668897549	0.294	2.090	0.299	0.371	2.087649258	1.668897549	1.668897549
1217	0.619	1.180	1.400	0.507	0.018	3.080	0.648	0.801	2.130	3.077704354	0.801187663	2.130715838	0.929	1.220	0.788	0.707	0.928752175	1.190	0.824	0.686	0.622	0.824413729	0.928752175	0.928752175
1218	0.388	0.787	0.672	0.617	0.035	0.340	0.498	0.940	0.830	0.339559372	0.939963445	0.8298792	1.210	1.010	0.608	0.918	1.211665782	1.530	0.955	0.554	0.569	0.95512954	1.211665782	1.211665782
1219	1.730	0.670	0.282	0.331	0.229	2.160	0.412	1.620	1.780	0.163225275	1.617421961	1.776777695	2.950	0.959	0.639	0.719	2.948476021	1.080	1.460	0.663	0.382	1.463795302	2.948476021	2.948476021
1220	2.020	1.760	1.030	0.478	0.321	0.941	0.533	2.080	1.070	0.941080623	2.08048538	1.072628013	2.760	1.150	1.310	1.220	2.755340157	0.563	1.680	2.710	1.500	1.679954641	2.755340157	2.755340157
1221	2.630	2.850	0.836	0.578	0.180	1.900	2.450	1.260	1.800	1.901618314	1.260721099	1.804618675	2.920	3.520	1.270	1.710	2.915689266	1.040	4.160	1.620	2.480	4.160786662	2.915689266	2.915689266
1222	2.070	2.650	1.260	0.994	0.214	2.100	1.050	1.990	1.390	2.100730821	1.992848194	1.386686342	2.380	2.120	1.670	2.610	2.382562639	0.977	2.830	3.050	3.540	2.828297715	2.382562639	2.382562639
1223	0.480	1.440	0.822	1.990	1.230	0.025	1.880	1.760	2.260	0.02530014	1.759398851	2.263283731	0.484	2.530	1.700	3.220	0.48445675	0.010	4.180	0.379	1.150	4.182813893	0.48445675	0.48445675
